# Supplementary material for: 4-Meth­oxy­anilinium hexa­fluoro­phosphate monohydrate
Source: Acta Crystallogr Sect E Struct Rep Online. 2010 Jun 23;66(Pt 7):o1726. doi: 10.1107/S1600536810022348 (PMC3006782; doi:10.1107/S1600536810022348)
Supplement: Supplementary file 2 [file e-66-o1726-Isup2.hkl]

# 
# h,k,l, Fc-squared, Fo-squared, sigma(Fo-squared) and status flag 
# 
data_I
_shelx_title ' F in P2(1)/c' 
_shelx_refln_list_code          4 
_shelx_F_calc_maximum      176.96 
_exptl_crystal_F_000       584.00 
_reflns_d_resolution_high  0.7700 
 
loop_ 
 _symmetry_equiv_pos_as_xyz 
 'x, y, z' 
 '-x, y+1/2, -z+1/2' 
 '-x, -y, -z' 
 'x, -y-1/2, z-1/2' 
 
_cell_length_a    15.1518 
_cell_length_b     5.0791 
_cell_length_c    14.7580 
_cell_angle_alpha  90.000 
_cell_angle_beta   94.259 
_cell_angle_gamma  90.000 
 
_shelx_F_squared_multiplier     1.000 
 
loop_ 
 _refln_index_h 
 _refln_index_k 
 _refln_index_l 
 _refln_F_squared_calc 
 _refln_F_squared_meas 
 _refln_F_squared_sigma 
 _refln_observed_status 
   3   0   0    11067.06    10163.36    251.82 o 
   4   0   0     8903.46     8102.68    282.66 o 
   5   0   0      434.49      372.43     43.41 o 
   6   0   0     1106.44     1260.19     35.16 o 
   7   0   0      110.25       96.24      3.49 o 
   8   0   0     1108.79     1242.14     39.68 o 
   9   0   0      214.53      262.27     18.54 o 
  10   0   0      100.91      140.18      6.15 o 
  11   0   0      191.83      181.39      8.85 o 
  12   0   0      438.16      429.21     17.63 o 
  13   0   0      257.60      268.28     13.83 o 
  14   0   0       15.82       13.66      2.70 o 
  15   0   0      293.27      318.85     16.36 o 
  16   0   0       70.44       55.96      5.04 o 
  17   0   0       21.37       12.63      3.46 o 
  18   0   0       18.09       34.87      7.47 o 
  19   0   0        5.20        9.64      4.75 o 
   1   1   0      986.82      966.47     10.74 o 
   2   1   0     1955.83     2027.04     21.28 o 
   3   1   0     1112.46     1220.61     66.56 o 
   4   1   0        2.90        3.35      0.68 o 
   5   1   0       31.07       25.52      1.60 o 
   6   1   0        1.98        1.19      0.97 o 
   7   1   0      918.38      971.42     19.54 o 
   8   1   0       96.63      149.95      3.71 o 
   9   1   0      392.06      392.42      9.37 o 
  10   1   0        0.04        0.33      1.50 o 
  11   1   0       74.68       83.42      3.25 o 
  12   1   0      225.90      206.82      6.94 o 
  13   1   0       60.64       63.93      3.28 o 
  14   1   0       94.11       85.11      4.12 o 
  15   1   0       24.06       18.64      4.51 o 
  16   1   0        1.58        2.15      2.05 o 
  17   1   0       11.99       15.67      4.68 o 
  18   1   0        7.62       12.17      3.79 o 
  19   1   0       33.61       35.92      7.10 o 
   0   2   0     1848.70     2149.71     77.26 o 
   1   2   0      776.61      809.24     14.50 o 
   2   2   0       42.65       50.89      1.61 o 
   3   2   0     1293.81     1402.81     26.38 o 
   4   2   0     1617.14     1620.61     53.78 o 
   5   2   0        4.15        3.65      2.39 o 
   6   2   0      100.07      100.64      3.93 o 
   7   2   0      991.22      936.97     29.23 o 
   8   2   0      777.82      875.76     43.66 o 
   9   2   0      449.49      464.23     25.11 o 
  10   2   0       63.26       72.95      4.30 o 
  11   2   0     1068.95     1108.21     44.08 o 
  12   2   0        7.47        8.75      1.98 o 
  13   2   0       53.07       55.84      4.10 o 
  14   2   0        5.17        5.65      1.97 o 
  15   2   0       86.95       89.59      5.51 o 
  16   2   0       43.78       47.32      4.15 o 
  17   2   0       44.24       46.21      5.91 o 
  18   2   0        8.50       11.13      4.33 o 
   1   3   0      108.46      102.30      3.03 o 
   2   3   0        9.09       10.70      1.39 o 
   3   3   0        5.28       10.38      1.62 o 
   4   3   0       11.00       13.80      2.66 o 
   5   3   0      183.12      199.42      7.55 o 
   6   3   0      427.73      431.07     15.06 o 
   7   3   0      665.35      669.99     24.59 o 
   8   3   0       94.34      101.54      7.05 o 
   9   3   0        9.04        8.26      2.38 o 
  10   3   0      364.39      348.47     23.11 o 
  11   3   0       34.70       33.62      4.04 o 
  12   3   0      114.22      132.22      7.85 o 
  13   3   0        1.96        2.53      2.52 o 
  14   3   0        0.43        0.27      2.13 o 
  15   3   0        1.20        2.16      2.53 o 
  16   3   0       19.53       21.00      3.84 o 
  17   3   0       13.17       14.66      5.57 o 
   0   4   0        0.10        3.78      2.25 o 
   1   4   0       45.91       45.64      2.49 o 
   2   4   0       83.53       78.99      3.13 o 
   3   4   0       67.02       71.24      4.10 o 
   4   4   0      165.59      181.49      7.11 o 
   5   4   0       31.49       37.42      2.75 o 
   6   4   0       60.70       62.62      4.23 o 
   7   4   0      330.80      356.20     15.47 o 
   8   4   0      128.40      128.75      6.19 o 
   9   4   0      117.82      108.27      5.53 o 
  10   4   0       37.43       42.07      4.32 o 
  11   4   0      408.09      404.87     19.94 o 
  12   4   0       22.44       26.08      3.70 o 
  13   4   0       35.77       29.91      4.25 o 
  14   4   0        0.01        5.45      3.24 o 
  15   4   0       67.55       65.47      8.29 o 
   1   5   0      381.49      368.10     14.02 o 
   2   5   0      123.78       99.05      6.50 o 
   3   5   0       45.85       36.56      3.16 o 
   4   5   0        0.03       -1.57      1.69 o 
   5   5   0       43.33       46.37      3.77 o 
   6   5   0      142.63      135.79      8.22 o 
   7   5   0       25.32       20.00      4.45 o 
   8   5   0       41.82       46.62      4.69 o 
   9   5   0       69.44       81.52      6.46 o 
  10   5   0        0.48        1.92      2.47 o 
  11   5   0       13.78       13.67      4.21 o 
  12   5   0        3.37       11.09      4.36 o 
   0   6   0      258.83      227.75     17.97 o 
   1   6   0        3.85        6.27      2.42 o 
   2   6   0       33.60       39.65      4.42 o 
   3   6   0        9.65        4.08      2.49 o 
   4   6   0       14.57       13.35      3.35 o 
   5   6   0        4.24        2.10      2.59 o 
   6   6   0        1.34        4.62      2.74 o 
   7   6   0       23.68       19.67      4.81 o 
   8   6   0        0.21        3.87      3.63 o 
 -19   1   1        0.02       -0.82      3.22 o 
 -18   1   1       61.38       63.87      6.04 o 
 -17   1   1        0.02       -2.29      2.29 o 
 -16   1   1       59.35       50.73      4.22 o 
 -15   1   1      217.70      217.12      9.73 o 
 -14   1   1      135.53      159.78      7.23 o 
 -13   1   1        1.76        1.90      1.47 o 
 -12   1   1       58.94       66.85      3.14 o 
 -11   1   1     1366.06     1437.56     39.87 o 
 -10   1   1       91.44       88.97      3.23 o 
  -9   1   1       67.87       60.91      2.29 o 
  -8   1   1       62.41       57.36      1.94 o 
  -7   1   1     1246.02     1316.40     35.28 o 
  -6   1   1       18.94       41.91      1.89 o 
  -5   1   1        0.47        5.07      0.89 o 
  -4   1   1     1523.36     1392.52     15.37 o 
  -3   1   1    11044.41    10173.74    257.37 o 
  -2   1   1     5057.98     4927.17     55.33 o 
  -1   1   1       67.57       85.96      1.60 o 
   0   1   1    10268.90     8852.77    147.03 o 
   1   1   1     3328.47     3339.04     44.40 o 
   2   1   1     4829.14     4905.54     67.46 o 
   3   1   1        4.95        4.68      0.47 o 
   4   1   1      260.28      259.14      3.81 o 
   5   1   1      296.55      328.21      5.34 o 
   6   1   1      173.96      249.12      5.70 o 
   7   1   1       12.28       10.85      1.16 o 
   8   1   1       51.37       65.69      2.96 o 
   9   1   1      498.08      443.80     10.41 o 
  10   1   1       41.59       37.58      1.96 o 
  11   1   1        3.51        1.63      1.13 o 
  12   1   1      157.92      143.69      5.17 o 
  13   1   1     1379.83     1330.92     40.72 o 
  14   1   1      228.05      226.00      8.05 o 
  15   1   1       87.71       81.22      4.67 o 
  16   1   1       40.91       44.48      3.87 o 
  17   1   1      123.56      116.59      7.34 o 
  18   1   1       18.41       20.28      3.67 o 
  19   1   1        0.60       -0.78      3.81 o 
 -18   2   1       19.68       19.92      4.11 o 
 -17   2   1        3.08        5.52      2.95 o 
 -16   2   1       24.77       27.75      4.17 o 
 -15   2   1       61.65       58.61      5.33 o 
 -14   2   1      229.75      229.93     12.01 o 
 -13   2   1      165.01      172.87      9.35 o 
 -12   2   1       14.70       16.96      2.96 o 
 -11   2   1      681.57      675.10     26.98 o 
 -10   2   1        6.10        9.28      2.19 o 
  -9   2   1      255.70      242.72      7.84 o 
  -8   2   1      877.30      855.07     51.71 o 
  -7   2   1     1498.04     1437.94     39.34 o 
  -6   2   1      313.90      340.95      8.75 o 
  -5   2   1      372.49      366.43      8.82 o 
  -4   2   1      824.34      673.65     19.49 o 
  -3   2   1     2694.69     2740.49     51.47 o 
  -2   2   1     1691.72     1815.70     40.85 o 
  -1   2   1        0.08        1.18      0.83 o 
   0   2   1      353.36      363.16      6.54 o 
   1   2   1       31.49       24.85      1.58 o 
   2   2   1     1284.05     1277.73     23.56 o 
   3   2   1       61.32       66.58      1.76 o 
   4   2   1        0.41        0.38      0.42 o 
   5   2   1      182.14      225.75      5.74 o 
   6   2   1        1.86        0.82      0.83 o 
   7   2   1      116.90      118.81      3.93 o 
   8   2   1       36.28       32.09      3.86 o 
   9   2   1      155.20      164.76     12.69 o 
  10   2   1      173.47      160.25      6.65 o 
  11   2   1      149.94      151.18      6.37 o 
  12   2   1      390.32      354.91     13.24 o 
  13   2   1       41.57       35.90      3.06 o 
  14   2   1        2.45        4.31      2.56 o 
  15   2   1        1.99        1.72      1.82 o 
  16   2   1        0.47        4.64      2.14 o 
  17   2   1       22.26       15.18      3.40 o 
  18   2   1       36.38       43.53      6.46 o 
 -17   3   1        0.00       -2.21      3.76 o 
 -16   3   1        4.38       11.47      3.34 o 
 -15   3   1       54.04       60.75      7.60 o 
 -14   3   1      107.97       93.60      6.54 o 
 -13   3   1      114.85       97.67      6.63 o 
 -12   3   1       91.10       91.75     12.51 o 
 -11   3   1       70.43       68.85      7.16 o 
 -10   3   1       19.17       16.02      3.64 o 
  -9   3   1      370.52      392.98     14.19 o 
  -8   3   1       54.45       51.76      3.04 o 
  -7   3   1     1049.49     1013.25     30.86 o 
  -6   3   1      363.20      359.95     11.16 o 
  -5   3   1       65.84       71.97      2.90 o 
  -4   3   1      186.98      178.81      4.71 o 
  -3   3   1      581.91      644.71     15.76 o 
  -2   3   1        7.81        2.82      0.78 o 
  -1   3   1        9.12       10.14      1.02 o 
   0   3   1      169.00      161.62      4.09 o 
   1   3   1      389.61      367.60      8.44 o 
   2   3   1       51.08       68.29      2.91 o 
   3   3   1      250.85      274.23      6.47 o 
   4   3   1     1698.02     1839.52     43.15 o 
   5   3   1     1025.24      992.84     29.27 o 
   6   3   1     1004.10      981.71     29.93 o 
   7   3   1        0.96       -0.38      1.44 o 
   8   3   1      925.47      941.57     34.54 o 
   9   3   1      618.28      558.45     18.85 o 
  10   3   1      211.54      182.08      7.46 o 
  11   3   1      337.04      338.85     12.97 o 
  12   3   1        5.71       11.48      2.23 o 
  13   3   1        0.04        0.83      1.71 o 
  14   3   1        2.92        3.31      2.04 o 
  15   3   1        2.95        3.16      2.35 o 
  16   3   1        2.29        3.23      3.40 o 
  17   3   1       46.00       40.57      9.43 o 
 -15   4   1        7.35        0.24      3.65 o 
 -14   4   1        3.97        7.05      4.41 o 
 -13   4   1       15.56       18.83      3.60 o 
 -12   4   1        9.24       13.70      3.37 o 
 -11   4   1       79.33       73.17      9.14 o 
 -10   4   1      284.63      320.26     48.74 o 
  -9   4   1      125.98      115.21      7.26 o 
  -8   4   1       18.82       21.18      2.58 o 
  -7   4   1      208.27      209.95      8.65 o 
  -6   4   1      339.89      337.84     12.37 o 
  -5   4   1      139.64      142.74      5.73 o 
  -4   4   1      150.10      181.24      8.04 o 
  -3   4   1      105.34       88.17      3.59 o 
  -2   4   1      132.99      125.18      4.33 o 
  -1   4   1      173.32      184.53      6.19 o 
   0   4   1        7.26        6.12      1.32 o 
   1   4   1       56.30       58.04      2.78 o 
   2   4   1      239.38      242.18      7.45 o 
   3   4   1      210.15      216.36      6.62 o 
   4   4   1      212.95      198.98      9.06 o 
   5   4   1        2.26        3.29      2.66 o 
   6   4   1      160.59      158.75      6.59 o 
   7   4   1      378.43      350.98     13.21 o 
   8   4   1      229.32      228.12     15.64 o 
   9   4   1       68.62       62.30      4.29 o 
  10   4   1        2.96        7.83      3.42 o 
  11   4   1       25.89       24.03      5.64 o 
  12   4   1      119.65      109.87      7.94 o 
  13   4   1        4.68        0.89      2.25 o 
  14   4   1       15.73       16.91      4.58 o 
  15   4   1       42.83       42.94      6.81 o 
 -12   5   1       10.28       12.39      4.73 o 
 -11   5   1       28.35       30.36      7.06 o 
 -10   5   1        1.09       -1.72      2.48 o 
  -9   5   1        5.74        1.28      2.31 o 
  -8   5   1        0.09        2.58      2.34 o 
  -7   5   1       16.74       18.78      6.17 o 
  -6   5   1        7.93        8.58      4.39 o 
  -5   5   1       28.59       27.69      3.10 o 
  -4   5   1        0.13       -1.04      1.60 o 
  -3   5   1       49.05       49.87      4.16 o 
  -2   5   1      101.69       95.31      4.43 o 
  -1   5   1        0.30        1.34      1.39 o 
   0   5   1      325.41      335.94     12.35 o 
   1   5   1       14.54       10.83      1.80 o 
   2   5   1      148.89      136.78      6.15 o 
   3   5   1       19.18       20.28      2.55 o 
   4   5   1      108.75      102.22      5.55 o 
   5   5   1       62.80       58.93      4.37 o 
   6   5   1       11.50       20.10      2.99 o 
   7   5   1       19.02       20.12      5.19 o 
   8   5   1        6.42        7.88      2.74 o 
   9   5   1       47.95       47.18      4.88 o 
  10   5   1        0.01        2.37      2.28 o 
  11   5   1        1.84       -2.04      3.16 o 
  12   5   1        6.51        3.11      3.72 o 
  -8   6   1        5.13        7.35      3.40 o 
  -7   6   1        6.00       10.90      3.55 o 
  -6   6   1       19.92       29.27      4.63 o 
  -5   6   1       21.71       21.34      4.00 o 
  -4   6   1        8.11        9.23      3.12 o 
  -3   6   1        7.11        8.10      3.00 o 
  -2   6   1      122.62      111.02      7.72 o 
  -1   6   1       26.46       18.13      4.07 o 
   0   6   1       60.02       46.45      8.38 o 
   1   6   1        5.89        6.01      2.56 o 
   2   6   1       59.66       42.43      4.00 o 
   3   6   1       41.14       37.24      4.73 o 
   4   6   1       20.96       22.28      3.83 o 
   5   6   1        0.65        1.19      2.25 o 
   6   6   1        5.96        9.69      3.06 o 
   7   6   1       17.67       25.58      8.35 o 
   8   6   1        7.51        7.57      4.33 o 
 -19   0   2        8.81        4.77      4.17 o 
 -18   0   2      200.58      157.47     14.23 o 
 -17   0   2      169.79      162.36     13.19 o 
 -16   0   2        2.77       -1.29      2.20 o 
 -15   0   2        3.73        5.26      2.28 o 
 -14   0   2     1616.82     1490.68     89.21 o 
 -13   0   2      459.12      429.04     18.52 o 
 -12   0   2       22.11       24.55      2.77 o 
 -11   0   2      166.48      169.67      7.19 o 
 -10   0   2       16.79       21.36      4.78 o 
  -9   0   2      131.61      142.77      5.50 o 
  -8   0   2     1393.82     1672.24     54.90 o 
  -7   0   2     2582.51     2983.85    148.43 o 
  -6   0   2     2271.68     2474.57    139.17 o 
  -5   0   2      307.44      295.39     23.13 o 
  -4   0   2     1492.46     1581.10    148.77 o 
  -3   0   2     3727.00     3618.43    113.06 o 
  -2   0   2    12694.61    11735.90    233.58 o 
   1   0   2      422.45      458.71      8.34 o 
   2   0   2    20955.31    16515.43    379.49 o 
   3   0   2     3440.27     3212.46     70.00 o 
   4   0   2      601.27      754.11     42.50 o 
   5   0   2      237.77      240.03      7.02 o 
   6   0   2        7.58       12.06      2.21 o 
   7   0   2        6.36        4.50      2.40 o 
   8   0   2       65.25       67.37      3.47 o 
   9   0   2     1607.12     1601.17     60.17 o 
  10   0   2     3008.66     2961.77    125.39 o 
  11   0   2     3217.88     3634.95    171.23 o 
  12   0   2      589.09      592.80     33.41 o 
  13   0   2      797.83      709.33     31.99 o 
  14   0   2     2066.37     2021.66     96.90 o 
  15   0   2      161.90      170.97     10.12 o 
  16   0   2       25.91       22.61      3.62 o 
  17   0   2       57.81       52.76     11.45 o 
  18   0   2       47.47       39.75      7.90 o 
  19   0   2       10.19       25.50      8.67 o 
 -19   1   2        0.04        2.98      3.44 o 
 -18   1   2        6.03       13.11      3.32 o 
 -17   1   2       62.66       58.59      5.12 o 
 -16   1   2       29.44       26.92      3.57 o 
 -15   1   2        0.03        1.09      2.24 o 
 -14   1   2      319.00      314.48     13.05 o 
 -13   1   2       10.46       15.06      1.99 o 
 -12   1   2      141.02      133.86      4.86 o 
 -11   1   2       56.46       49.32      2.46 o 
 -10   1   2     1644.76     1623.72     42.41 o 
  -9   1   2     1702.27     1682.09     40.93 o 
  -8   1   2       25.84       21.60      1.28 o 
  -7   1   2     5855.43     5826.13    140.45 o 
  -6   1   2     6073.80     5706.04    123.75 o 
  -5   1   2     2365.98     2362.95     41.17 o 
  -4   1   2       93.02      122.24      2.20 o 
  -3   1   2     1512.37     1443.86     25.69 o 
  -2   1   2      217.49      217.96      2.03 o 
  -1   1   2     1547.05     1670.73     20.85 o 
   0   1   2     9329.23     8196.39    143.50 o 
   1   1   2     2129.69     2137.99     37.00 o 
   2   1   2      357.57      316.57     14.04 o 
   3   1   2      189.58      155.65      6.42 o 
   4   1   2      539.91      637.86     14.37 o 
   5   1   2      571.75      601.13     10.39 o 
   6   1   2      115.06      122.29      2.68 o 
   7   1   2       44.35       38.93      3.97 o 
   8   1   2      161.27      159.38      4.03 o 
   9   1   2      218.79      250.47      6.28 o 
  10   1   2      206.43      196.67      5.84 o 
  11   1   2        1.52       -0.46      1.29 o 
  12   1   2       68.50       60.15      3.26 o 
  13   1   2        9.00        9.71      2.02 o 
  14   1   2       25.40       27.10      3.79 o 
  15   1   2        7.09       11.10      2.71 o 
  16   1   2        7.61       13.21      5.79 o 
  17   1   2        3.60        2.31      2.25 o 
  18   1   2        6.52       10.85      6.32 o 
  19   1   2        6.44        1.72      3.87 o 
 -18   2   2       35.27       42.97      5.75 o 
 -17   2   2       58.09       65.14      6.47 o 
 -16   2   2        7.48        9.10      3.93 o 
 -15   2   2        7.97       17.08      3.31 o 
 -14   2   2       64.37       87.85      5.51 o 
 -13   2   2      320.74      355.28     14.24 o 
 -12   2   2       56.75       58.07      3.76 o 
 -11   2   2       17.83       16.40      2.15 o 
 -10   2   2      991.24     1069.47     36.22 o 
  -9   2   2      283.99      267.21     14.72 o 
  -8   2   2        0.25        0.16      1.04 o 
  -7   2   2     2586.17     2824.88     82.78 o 
  -6   2   2     1972.01     1882.04     48.63 o 
  -5   2   2      610.37      480.17     13.43 o 
  -4   2   2        3.31        4.93      0.46 o 
  -3   2   2      603.44      521.93      8.96 o 
  -2   2   2      359.03      268.34      4.77 o 
  -1   2   2       96.48      123.63      2.94 o 
   0   2   2      896.21     1008.99     20.94 o 
   1   2   2       45.37       51.70      1.54 o 
   2   2   2      115.53      111.15      2.49 o 
   3   2   2       32.98       35.31      1.84 o 
   4   2   2       33.43       32.79      1.49 o 
   5   2   2      155.67      163.92      5.36 o 
   6   2   2      689.99      727.70     18.64 o 
   7   2   2      791.65      811.29     21.43 o 
   8   2   2      564.10      608.83     25.84 o 
   9   2   2       93.45       95.00      5.38 o 
  10   2   2      116.02      113.79      4.85 o 
  11   2   2        0.53        0.64      1.69 o 
  12   2   2      103.84       95.85      4.92 o 
  13   2   2       85.56       84.73      4.74 o 
  14   2   2        6.55       12.20      2.30 o 
  15   2   2       23.44       20.53      2.86 o 
  16   2   2        4.64        6.47      2.30 o 
  17   2   2       17.59       12.27      3.43 o 
  18   2   2       46.60       53.77      7.23 o 
 -17   3   2        4.12        8.25      3.60 o 
 -16   3   2       15.32       23.89      4.97 o 
 -15   3   2        5.08        7.42      3.00 o 
 -14   3   2        2.62        0.47      2.18 o 
 -13   3   2       49.30       56.99      6.44 o 
 -12   3   2       37.31       37.77      4.23 o 
 -11   3   2       68.39       69.84      5.64 o 
 -10   3   2      162.09      173.79      9.17 o 
  -9   3   2       64.76       67.56      3.54 o 
  -8   3   2      568.92      554.27     17.47 o 
  -7   3   2      330.58      326.50     10.38 o 
  -6   3   2       11.90       17.16      1.62 o 
  -5   3   2        2.80        1.91      1.13 o 
  -4   3   2      446.42      436.54      9.57 o 
  -3   3   2       12.90       13.58      1.27 o 
  -2   3   2       27.68       33.34      1.49 o 
  -1   3   2       11.63       12.44      1.91 o 
   0   3   2      135.26      113.45      3.13 o 
   1   3   2      159.69      133.54      3.76 o 
   2   3   2     1241.82     1233.05     29.54 o 
   3   3   2       61.86       63.91      2.34 o 
   4   3   2      376.22      400.72      9.29 o 
   5   3   2       11.48       12.78      1.46 o 
   6   3   2        3.02        2.23      1.28 o 
   7   3   2      229.94      233.95     10.01 o 
   8   3   2      235.72      237.15      8.85 o 
   9   3   2       74.43       86.24      4.36 o 
  10   3   2       30.73       36.84      3.02 o 
  11   3   2        1.48        4.64      1.63 o 
  12   3   2        8.78        9.03      2.07 o 
  13   3   2        5.87        4.40      2.74 o 
  14   3   2        0.64       -0.71      1.82 o 
  15   3   2        0.78        0.08      2.64 o 
  16   3   2        9.92        4.37      3.51 o 
  17   3   2       13.12       24.08      5.43 o 
 -15   4   2        3.57        6.55      3.82 o 
 -14   4   2       10.25        6.58      3.10 o 
 -13   4   2        3.31        2.32      2.75 o 
 -12   4   2        0.69       -2.65      2.65 o 
 -11   4   2       12.31       13.64      3.93 o 
 -10   4   2       15.66        9.86      2.90 o 
  -9   4   2      276.72      253.76     12.58 o 
  -8   4   2       93.04       86.01      5.67 o 
  -7   4   2       19.47       21.57      2.94 o 
  -6   4   2      329.57      292.39     10.62 o 
  -5   4   2      138.87      128.31      5.48 o 
  -4   4   2       70.31       71.84      5.11 o 
  -3   4   2      281.62      265.63      9.37 o 
  -2   4   2      226.53      233.67      7.87 o 
  -1   4   2      247.64      242.40      7.26 o 
   0   4   2       61.45       66.91      3.19 o 
   1   4   2      481.30      504.43     14.35 o 
   2   4   2      536.55      538.22     15.21 o 
   3   4   2      144.08      129.30      7.92 o 
   4   4   2       93.70       97.18      6.08 o 
   5   4   2       40.19       43.22      3.25 o 
   6   4   2      256.08      249.83     10.33 o 
   7   4   2      102.50      116.91      6.04 o 
   8   4   2       11.09       13.13      2.96 o 
   9   4   2       40.31       43.21      3.51 o 
  10   4   2      121.13      113.21      5.91 o 
  11   4   2       13.12       13.30      2.42 o 
  12   4   2        0.62        4.42      5.16 o 
  13   4   2       14.86       19.01      5.67 o 
  14   4   2        0.86       11.89      4.74 o 
  15   4   2        0.05       -0.29      3.31 o 
 -12   5   2       26.51       34.52      5.52 o 
 -11   5   2       26.24       20.10      4.02 o 
 -10   5   2        7.74        0.79      2.77 o 
  -9   5   2      111.25      107.61      7.75 o 
  -8   5   2       37.78       30.12      4.02 o 
  -7   5   2       18.91       21.78      4.66 o 
  -6   5   2       58.71       57.00      5.08 o 
  -5   5   2       96.90       95.65      6.38 o 
  -4   5   2       99.96      100.75      5.42 o 
  -3   5   2       37.90       44.21      5.37 o 
  -2   5   2       20.09       18.02      2.08 o 
  -1   5   2      113.18      107.99      4.76 o 
   0   5   2       99.23      101.23      4.81 o 
   1   5   2      218.95      220.49      8.90 o 
   2   5   2      269.87      258.09      9.18 o 
   3   5   2      120.20      112.46      6.09 o 
   4   5   2      296.53      287.38     12.36 o 
   5   5   2      123.48      116.13      6.31 o 
   6   5   2       15.39       17.97      3.41 o 
   7   5   2        0.25       -1.33      1.97 o 
   8   5   2       24.67       31.55      3.74 o 
   9   5   2       93.80       72.72      5.81 o 
  10   5   2        3.48        7.76      3.62 o 
  11   5   2       74.57       78.94      9.03 o 
  12   5   2       10.46       17.96      5.28 o 
  -8   6   2        7.85        4.94      3.57 o 
  -7   6   2        0.00       -2.30      2.81 o 
  -6   6   2        4.24        3.86      3.00 o 
  -5   6   2       12.56       11.27      3.32 o 
  -4   6   2        4.04        2.75      2.57 o 
  -3   6   2        5.01        8.42      2.94 o 
  -2   6   2       12.37       12.06      3.09 o 
  -1   6   2       35.78       35.22      5.00 o 
   0   6   2        2.21        5.99      9.17 o 
   1   6   2        2.11        1.70      2.29 o 
   2   6   2       27.08       25.00      3.59 o 
   3   6   2        0.34        1.72      1.89 o 
   4   6   2       12.64       13.96      3.20 o 
   5   6   2       27.69       31.42      5.23 o 
   6   6   2        0.97       -2.34      3.21 o 
   7   6   2        3.08        6.77      3.79 o 
 -19   1   3        0.15       -1.40      3.31 o 
 -18   1   3       19.77       16.30      3.80 o 
 -17   1   3      155.97      131.46      9.07 o 
 -16   1   3       87.88       90.97      5.57 o 
 -15   1   3      131.23      136.14      7.25 o 
 -14   1   3       70.55       64.59      4.63 o 
 -13   1   3      137.23      141.32      5.63 o 
 -12   1   3       25.98       33.73      2.48 o 
 -11   1   3        2.69        3.72      1.07 o 
 -10   1   3       64.06       75.95      2.87 o 
  -9   1   3       80.67       70.47      3.56 o 
  -8   1   3      125.89      135.26      3.44 o 
  -7   1   3        8.25       10.05      0.88 o 
  -6   1   3      664.81      713.99     12.96 o 
  -5   1   3       18.65       12.05      0.91 o 
  -4   1   3      763.02      662.74      9.80 o 
  -3   1   3      857.62     1017.35     40.52 o 
  -2   1   3      147.61      109.46      2.38 o 
  -1   1   3     4858.53     4302.49     65.38 o 
   0   1   3    16344.65    14222.51    290.49 o 
   1   1   3     5425.07     5096.72     81.87 o 
   2   1   3      615.20      554.07      8.83 o 
   3   1   3     2823.34     2574.88     78.56 o 
   4   1   3     1354.24     1531.20     71.19 o 
   5   1   3      770.30      968.77     17.65 o 
   6   1   3      284.55      284.00      5.71 o 
   7   1   3     2257.13     2231.34     51.13 o 
   8   1   3       31.58       23.63      1.57 o 
   9   1   3        0.28        2.28      1.14 o 
  10   1   3      425.86      380.17     10.20 o 
  11   1   3     2283.29     2286.60     68.61 o 
  12   1   3       27.29       32.37      2.62 o 
  13   1   3       35.58       41.37      3.35 o 
  14   1   3       53.56       55.07      4.42 o 
  15   1   3      144.56      148.38     10.62 o 
  16   1   3       27.99       29.43      3.52 o 
  17   1   3        0.24        0.83      2.56 o 
  18   1   3       15.50       18.98      5.47 o 
 -18   2   3       57.78       74.97      7.74 o 
 -17   2   3        0.46        4.17      2.91 o 
 -16   2   3       39.01       38.11      4.83 o 
 -15   2   3       40.51       42.30      5.05 o 
 -14   2   3       11.89       19.58      3.48 o 
 -13   2   3      125.03      121.05      7.36 o 
 -12   2   3       10.05       16.69      2.23 o 
 -11   2   3      113.30      111.62      5.09 o 
 -10   2   3      676.76      678.37     21.17 o 
  -9   2   3       86.85       84.92      6.12 o 
  -8   2   3      124.15      144.64     15.80 o 
  -7   2   3       90.15       83.07      3.79 o 
  -6   2   3      637.87      613.89     18.70 o 
  -5   2   3      312.00      332.58      5.65 o 
  -4   2   3       49.83       40.86      1.93 o 
  -3   2   3     1101.85     1080.94     18.98 o 
  -2   2   3     1418.61     1543.01     29.51 o 
  -1   2   3     4248.24     4340.82     94.40 o 
   0   2   3     1222.60     1174.08     25.36 o 
   1   2   3      104.08      130.98      2.86 o 
   2   2   3      138.84      138.28      4.01 o 
   3   2   3        1.53        2.39      1.17 o 
   4   2   3      774.38      832.20     16.55 o 
   5   2   3      444.86      492.35     11.71 o 
   6   2   3     1632.88     1731.93     38.75 o 
   7   2   3     1077.02     1079.48     23.85 o 
   8   2   3      322.23      303.37      6.88 o 
   9   2   3      253.33      248.11      8.27 o 
  10   2   3       53.40       56.37      3.51 o 
  11   2   3       67.79       72.10      4.38 o 
  12   2   3        4.61        5.99      1.75 o 
  13   2   3       27.69       24.57      3.22 o 
  14   2   3        0.01        2.68      1.90 o 
  15   2   3       43.01       29.34      4.27 o 
  16   2   3        0.12        0.41      2.31 o 
  17   2   3        0.31       -1.53      2.56 o 
  18   2   3        2.84        5.18      4.06 o 
 -17   3   3       77.48       86.60      8.24 o 
 -16   3   3       18.35       21.06      4.23 o 
 -15   3   3        0.80       -1.61      2.60 o 
 -14   3   3       74.09       94.37      7.38 o 
 -13   3   3      129.56      135.34     11.73 o 
 -12   3   3       96.49       93.79      8.66 o 
 -11   3   3     1007.12      995.35     44.60 o 
 -10   3   3     1008.73     1015.35     43.59 o 
  -9   3   3     1248.38     1205.69     50.47 o 
  -8   3   3      838.20      795.36     31.83 o 
  -7   3   3       39.64       37.33      3.66 o 
  -6   3   3      654.46      635.35     17.47 o 
  -5   3   3     1104.32      979.10     20.67 o 
  -4   3   3     1907.49     1942.86     45.24 o 
  -3   3   3        0.44        1.75      0.80 o 
  -2   3   3       20.99       19.57      1.30 o 
  -1   3   3       76.04       77.07      2.54 o 
   0   3   3       54.07       51.85      2.32 o 
   1   3   3      118.53      133.01      3.80 o 
   2   3   3      268.15      266.12      6.49 o 
   3   3   3       18.21       15.52      1.39 o 
   4   3   3      297.48      338.38      9.43 o 
   5   3   3       17.95       22.11      1.70 o 
   6   3   3      122.90      136.18      3.70 o 
   7   3   3      258.29      261.53      8.72 o 
   8   3   3        0.41       -0.24      1.19 o 
   9   3   3       19.41       13.73      2.99 o 
  10   3   3        4.49        3.84      1.52 o 
  11   3   3        2.21        0.63      1.43 o 
  12   3   3        0.00        0.55      1.50 o 
  13   3   3        0.00        2.23      2.53 o 
  14   3   3       36.32       33.31      4.22 o 
  15   3   3       87.32       89.11      7.61 o 
  16   3   3        0.00       -0.82      3.05 o 
 -15   4   3       26.71       27.83      4.77 o 
 -14   4   3       52.16       60.39      6.68 o 
 -13   4   3        8.88        6.02      5.91 o 
 -12   4   3       75.07       76.62      6.96 o 
 -11   4   3       68.09       63.04      5.68 o 
 -10   4   3        4.52        5.70      2.55 o 
  -9   4   3        2.26       10.85      2.79 o 
  -8   4   3      135.17      141.85      8.20 o 
  -7   4   3      153.06      150.40      7.95 o 
  -6   4   3       47.61       47.59      3.94 o 
  -5   4   3       22.36       29.11      2.27 o 
  -4   4   3       67.92       62.17      2.59 o 
  -3   4   3        6.00       11.12      1.43 o 
  -2   4   3      182.11      190.72      5.78 o 
  -1   4   3       66.34       80.33      3.78 o 
   0   4   3        2.44        3.29      1.20 o 
   1   4   3      589.31      637.42     20.22 o 
   2   4   3        9.31       14.32      1.87 o 
   3   4   3       16.18       22.49      2.41 o 
   4   4   3      538.26      545.01     16.04 o 
   5   4   3      174.18      178.25      7.76 o 
   6   4   3       33.94       29.11      2.79 o 
   7   4   3       10.16       18.42      2.39 o 
   8   4   3      128.65      127.11      6.75 o 
   9   4   3       18.03       21.18      2.72 o 
  10   4   3       34.10       37.02      3.35 o 
  11   4   3       10.24       19.15      3.42 o 
  12   4   3        1.32        0.98      2.73 o 
  13   4   3       10.89       10.95      4.01 o 
  14   4   3        7.38        9.19      4.99 o 
  15   4   3        6.06       12.63      7.97 o 
 -12   5   3        4.23        3.02      3.79 o 
 -11   5   3        1.22        4.88      3.08 o 
 -10   5   3       15.78       20.73      3.97 o 
  -9   5   3       25.50       26.60      4.20 o 
  -8   5   3        2.18        2.90      2.97 o 
  -7   5   3       76.69       66.41      5.76 o 
  -6   5   3        2.21        1.30      2.08 o 
  -5   5   3        7.80        0.96      1.96 o 
  -4   5   3        3.92        3.44      2.13 o 
  -3   5   3        4.71        7.01      2.39 o 
  -2   5   3       43.33       42.21      3.91 o 
  -1   5   3        9.18       15.39      1.90 o 
   0   5   3      130.36      134.22      6.29 o 
   1   5   3       65.97       74.10      3.91 o 
   2   5   3      123.12      121.50      5.22 o 
   3   5   3       39.95       45.04      3.50 o 
   4   5   3       36.17       37.32      3.61 o 
   5   5   3        1.23        1.14      2.20 o 
   6   5   3        1.35        0.62      1.70 o 
   7   5   3       26.41       27.94      3.22 o 
   8   5   3        2.70        6.45      3.73 o 
   9   5   3        0.01       -0.19      2.20 o 
  10   5   3       17.74       24.69      5.24 o 
  11   5   3       63.55       63.07      8.01 o 
  12   5   3        5.98        1.67      3.63 o 
  -7   6   3       29.65       36.22      5.08 o 
  -6   6   3       11.42       18.98      4.65 o 
  -5   6   3       10.18       15.74      6.79 o 
  -4   6   3        8.06        5.12      2.72 o 
  -3   6   3       25.79       31.75      4.16 o 
  -2   6   3       47.02       44.76      4.81 o 
  -1   6   3       39.86       52.70      6.09 o 
   0   6   3       38.87       46.06      5.75 o 
   1   6   3       28.47       22.84      4.54 o 
   2   6   3       72.82       54.22      4.65 o 
   3   6   3        3.70        5.10      2.45 o 
   4   6   3        8.37        2.76      2.62 o 
   5   6   3       34.22       27.80      5.12 o 
   6   6   3        5.30        0.91      2.92 o 
   7   6   3        9.76        8.27      4.27 o 
 -19   0   4       19.83       11.28      7.97 o 
 -18   0   4       54.56       52.62     12.84 o 
 -17   0   4        6.78        6.68      3.99 o 
 -16   0   4        2.38       -0.45      2.22 o 
 -15   0   4       77.00       64.03      5.52 o 
 -14   0   4       81.68       59.11      4.74 o 
 -13   0   4      110.00       93.41      5.78 o 
 -12   0   4       77.52       91.48      9.24 o 
 -11   0   4       16.79       29.10      2.95 o 
 -10   0   4       34.20       29.85      2.98 o 
  -9   0   4       27.11       40.67      4.21 o 
  -8   0   4       52.31       52.57      5.15 o 
  -7   0   4     1847.27     2174.33     71.16 o 
  -6   0   4     1488.07     1714.72     51.11 o 
  -5   0   4      121.51      156.69      4.50 o 
  -4   0   4     1750.44     1937.68     50.98 o 
  -3   0   4     3101.06     3213.07     84.23 o 
  -2   0   4      135.84      131.25      4.08 o 
  -1   0   4      268.49      256.05      6.91 o 
   0   0   4    31316.01    18682.92    948.42 o 
   1   0   4        0.47       -0.02      0.48 o 
   2   0   4      573.30      629.57     26.35 o 
   3   0   4     1201.36     1158.93     27.06 o 
   4   0   4       47.08       55.09      1.75 o 
   5   0   4       63.53       57.93      2.19 o 
   6   0   4       58.83       51.43      4.33 o 
   7   0   4       13.16       15.43      1.54 o 
   8   0   4      346.88      305.34     10.24 o 
   9   0   4      105.77       76.17      4.65 o 
  10   0   4       79.57       77.75      4.56 o 
  11   0   4      272.66      220.18     10.37 o 
  12   0   4      506.67      531.27     31.27 o 
  13   0   4     1172.80     1202.36    100.61 o 
  14   0   4      109.00       91.95      6.30 o 
  15   0   4      173.49      161.70      9.49 o 
  16   0   4       66.84       62.25      6.24 o 
  17   0   4       16.86       20.24      7.49 o 
  18   0   4        3.64        8.96      6.63 o 
 -19   1   4        5.97       10.01      4.21 o 
 -18   1   4       20.44       25.36      4.99 o 
 -17   1   4       12.14       19.17      3.74 o 
 -16   1   4      154.30      175.10     10.61 o 
 -15   1   4       74.01       81.36      4.90 o 
 -14   1   4       87.27       80.16      4.86 o 
 -13   1   4      131.27      148.83      5.69 o 
 -12   1   4      176.68      173.29      5.79 o 
 -11   1   4      265.47      278.47      8.70 o 
 -10   1   4       28.74       29.65      2.66 o 
  -9   1   4      643.08      735.31     18.17 o 
  -8   1   4      174.30      164.18      4.33 o 
  -7   1   4      986.25      994.10     21.08 o 
  -6   1   4       30.01       22.35      1.34 o 
  -5   1   4      327.00      315.91      7.87 o 
  -4   1   4        6.68        1.83      0.70 o 
  -3   1   4     1004.93     1150.94     32.24 o 
  -2   1   4      112.96      101.19      2.82 o 
  -1   1   4        0.86        2.74      0.52 o 
   0   1   4      982.99     1023.37     16.33 o 
   1   1   4     3767.87     3707.80    128.83 o 
   2   1   4      709.85      735.54     11.21 o 
   3   1   4     6019.62     5578.24    101.07 o 
   4   1   4    10332.09     9219.89    181.92 o 
   5   1   4     2751.43     2537.70     54.26 o 
   6   1   4       30.68       47.57      1.67 o 
   7   1   4     1561.02     1563.37     38.83 o 
   8   1   4     2383.19     2386.33     67.52 o 
   9   1   4       41.16       38.21      2.31 o 
  10   1   4       15.01       13.05      3.24 o 
  11   1   4       14.67        8.29      2.02 o 
  12   1   4     1081.40     1023.88     45.27 o 
  13   1   4        0.27        8.10      3.68 o 
  14   1   4        6.04        4.96      1.79 o 
  15   1   4       87.53       81.36      5.56 o 
  16   1   4        5.50        3.86      2.66 o 
  17   1   4        9.87       14.12      4.04 o 
  18   1   4        2.32        0.41      2.86 o 
 -18   2   4        6.04       15.70      6.76 o 
 -17   2   4       66.58       70.72      7.27 o 
 -16   2   4      136.83      155.79     11.00 o 
 -15   2   4      127.51      151.20     11.73 o 
 -14   2   4       90.45       92.35      6.90 o 
 -13   2   4       66.31       63.42      5.25 o 
 -12   2   4      183.37      206.91     10.80 o 
 -11   2   4      736.93      802.93     34.26 o 
 -10   2   4      279.42      289.50     12.94 o 
  -9   2   4       45.16       59.58      4.22 o 
  -8   2   4     1823.82     2050.21     61.88 o 
  -7   2   4      691.05      640.73     23.22 o 
  -6   2   4       75.61       77.40      2.50 o 
  -5   2   4     1065.78     1083.33     26.28 o 
  -4   2   4     3142.00     3102.27     83.07 o 
  -3   2   4      408.97      286.14      6.34 o 
  -2   2   4      945.24     1073.49     20.20 o 
  -1   2   4      607.26      504.58     13.00 o 
   0   2   4        0.07       22.71      1.21 o 
   1   2   4       77.48       70.30      2.13 o 
   2   2   4       61.78       88.92      2.83 o 
   3   2   4      197.10      177.43      3.86 o 
   4   2   4     2327.93     2544.05     57.22 o 
   5   2   4      125.39      143.36      3.52 o 
   6   2   4      185.15      184.95      4.41 o 
   7   2   4     1124.83     1160.98     27.05 o 
   8   2   4      421.60      459.92     12.36 o 
   9   2   4      447.46      426.26     12.92 o 
  10   2   4       11.10        9.11      1.41 o 
  11   2   4      142.44      151.84      6.79 o 
  12   2   4        2.25        2.63      1.76 o 
  13   2   4       47.50       54.05      3.99 o 
  14   2   4        1.19       -0.18      1.99 o 
  15   2   4       13.28       13.65      3.39 o 
  16   2   4        3.92        4.45      2.87 o 
  17   2   4       33.72       26.34      4.50 o 
 -17   3   4       18.18       32.84      5.43 o 
 -16   3   4        0.00        2.93      3.11 o 
 -15   3   4       14.53       14.29      3.71 o 
 -14   3   4       37.21       43.76      6.71 o 
 -13   3   4       26.99       40.06      4.70 o 
 -12   3   4      102.55       82.98      6.47 o 
 -11   3   4       40.64       40.40      4.08 o 
 -10   3   4      274.77      279.94     13.46 o 
  -9   3   4        8.73       15.58      2.92 o 
  -8   3   4       14.60       18.93      2.80 o 
  -7   3   4      343.46      348.73     14.17 o 
  -6   3   4      237.14      254.10     10.54 o 
  -5   3   4      245.78      247.77      9.52 o 
  -4   3   4       24.51       23.34      1.30 o 
  -3   3   4       96.70      102.45      3.00 o 
  -2   3   4      471.63      445.98     10.42 o 
  -1   3   4       18.30       15.52      1.20 o 
   0   3   4       32.17       24.25      1.58 o 
   1   3   4      270.81      305.33      9.66 o 
   2   3   4       65.18       69.25      3.76 o 
   3   3   4      308.95      311.40      7.76 o 
   4   3   4       36.02       34.76      1.75 o 
   5   3   4      112.66      104.31      3.34 o 
   6   3   4      179.66      171.12      4.76 o 
   7   3   4      174.07      203.98      7.04 o 
   8   3   4       12.44       15.93      1.97 o 
   9   3   4        0.01       -1.15      1.21 o 
  10   3   4      103.37      100.51      5.71 o 
  11   3   4       12.41        9.18      2.68 o 
  12   3   4        5.21       13.81      3.20 o 
  13   3   4        4.06        5.09      2.56 o 
  14   3   4        1.03        0.48      2.24 o 
  15   3   4        5.64        4.72      2.85 o 
  16   3   4       11.86       13.46      4.46 o 
 -15   4   4       36.29       31.53      5.27 o 
 -14   4   4        0.45        1.44      2.97 o 
 -13   4   4       52.61       66.50      6.89 o 
 -12   4   4      243.85      201.00     12.07 o 
 -11   4   4       83.99       71.91      6.23 o 
 -10   4   4       23.00       29.57      3.97 o 
  -9   4   4        0.02        4.02      2.32 o 
  -8   4   4       19.65       16.24      2.90 o 
  -7   4   4       55.85       56.83      7.01 o 
  -6   4   4       28.76       26.40      3.39 o 
  -5   4   4       11.91       15.42      2.53 o 
  -4   4   4        8.12       11.67      2.44 o 
  -3   4   4        0.11        1.80      1.08 o 
  -2   4   4        0.22        0.68      1.09 o 
  -1   4   4      108.67      107.48      3.96 o 
   0   4   4      115.49      127.30      5.48 o 
   1   4   4        1.01        2.26      1.25 o 
   2   4   4      366.09      351.39     12.51 o 
   3   4   4      281.67      302.36      9.51 o 
   4   4   4      532.47      550.15     17.62 o 
   5   4   4      143.11      132.11      5.75 o 
   6   4   4       32.98       31.30      2.63 o 
   7   4   4       16.88       22.76      2.64 o 
   8   4   4       63.34       75.80      7.43 o 
   9   4   4      137.52      119.55      9.92 o 
  10   4   4        0.82        1.53      2.26 o 
  11   4   4      183.08      184.87     11.51 o 
  12   4   4        1.95       10.86      4.32 o 
  13   4   4       13.38       16.16      4.78 o 
  14   4   4       10.90       10.68      4.33 o 
 -12   5   4       55.95       50.28      6.27 o 
 -11   5   4        0.04        0.19      2.68 o 
 -10   5   4       41.82       45.71      6.34 o 
  -9   5   4       40.80       43.07      5.07 o 
  -8   5   4       29.77       31.32      7.33 o 
  -7   5   4        0.02        1.97      2.22 o 
  -6   5   4       40.11       33.46      3.92 o 
  -5   5   4        0.07       -1.68      2.08 o 
  -4   5   4       14.67       18.11      4.40 o 
  -3   5   4       13.10       12.33      2.71 o 
  -2   5   4       13.46       12.79      2.18 o 
  -1   5   4       93.53       95.82      5.11 o 
   0   5   4        1.32        3.49      1.50 o 
   1   5   4      332.97      308.07     10.98 o 
   2   5   4       96.58       86.25      4.67 o 
   3   5   4        2.42        0.47      1.67 o 
   4   5   4       18.53       28.71      2.94 o 
   5   5   4       80.75       71.37      4.90 o 
   6   5   4       76.24       68.99      4.54 o 
   7   5   4        3.28        0.73      2.15 o 
   8   5   4       31.24       28.14      4.09 o 
   9   5   4       34.67       41.46      5.77 o 
  10   5   4        0.53       -0.47      2.97 o 
  11   5   4       34.33       41.42      6.65 o 
  -7   6   4       31.17       28.96      4.74 o 
  -6   6   4        2.57       10.70      4.42 o 
  -5   6   4        9.81        8.60      3.17 o 
  -4   6   4        7.74       11.18      4.22 o 
  -3   6   4        7.62       11.71      3.22 o 
  -2   6   4        0.61        1.44      2.33 o 
  -1   6   4       29.82       32.01      5.28 o 
   0   6   4       65.45       63.64      6.97 o 
   1   6   4        3.00        5.15      3.24 o 
   2   6   4       19.18       18.61      3.96 o 
   3   6   4        7.39        7.41      3.25 o 
   4   6   4        0.04       -0.66      2.64 o 
   5   6   4        0.00       -0.44      2.63 o 
   6   6   4        1.96        5.77      3.85 o 
 -19   1   5       38.40       35.20      8.61 o 
 -18   1   5      102.46       88.73      8.06 o 
 -17   1   5        5.35        9.32      3.24 o 
 -16   1   5       34.70       31.11      5.17 o 
 -15   1   5       81.59       68.40      5.64 o 
 -14   1   5      276.47      272.43     13.53 o 
 -13   1   5        4.13        9.36      1.63 o 
 -12   1   5      123.20      115.73      4.77 o 
 -11   1   5      382.67      417.23     15.33 o 
 -10   1   5     1194.87     1264.78     33.14 o 
  -9   1   5       32.47       31.93      1.71 o 
  -8   1   5     1362.95     1474.91     34.45 o 
  -7   1   5     1137.40     1133.24     50.66 o 
  -6   1   5      347.81      366.57      7.38 o 
  -5   1   5      144.92      145.95      5.96 o 
  -4   1   5       22.18       21.74      1.30 o 
  -3   1   5     1875.00     1808.06     51.57 o 
  -2   1   5      195.28      148.41      3.75 o 
  -1   1   5      171.15      190.81      3.79 o 
   0   1   5      611.28      753.40     14.64 o 
   1   1   5      390.58      556.48     22.20 o 
   2   1   5      489.82      486.43     10.33 o 
   3   1   5      591.41      632.58     19.85 o 
   4   1   5       86.52       76.65      5.36 o 
   5   1   5       57.79       65.16      4.55 o 
   6   1   5       34.32       38.09      1.22 o 
   7   1   5      217.28      240.28      5.46 o 
   8   1   5      704.57      734.42     17.15 o 
   9   1   5      901.67      822.25     36.28 o 
  10   1   5      208.99      189.71      6.71 o 
  11   1   5        0.34        2.21      1.76 o 
  12   1   5      318.88      298.30     13.09 o 
  13   1   5      585.90      570.28     21.27 o 
  14   1   5       79.58       84.08      6.24 o 
  15   1   5       14.61       15.57      4.24 o 
  16   1   5       41.20       35.03      4.48 o 
  17   1   5       76.23       69.92      7.86 o 
  18   1   5       18.57       16.51      6.42 o 
 -18   2   5       99.47       88.85      8.52 o 
 -17   2   5       11.31       12.65      4.48 o 
 -16   2   5       13.33       17.67      4.71 o 
 -15   2   5      154.17      132.78      9.24 o 
 -14   2   5      368.63      335.95     17.52 o 
 -13   2   5       90.14       78.18      6.28 o 
 -12   2   5       36.86       36.73      3.93 o 
 -11   2   5      319.66      313.25     14.04 o 
 -10   2   5       18.59       31.07      3.46 o 
  -9   2   5       15.24       14.88      2.62 o 
  -8   2   5     1412.23     1445.97     47.39 o 
  -7   2   5     1355.17     1447.08     41.23 o 
  -6   2   5        8.24       10.48      1.49 o 
  -5   2   5      653.41      674.53     17.39 o 
  -4   2   5      193.27      138.13      6.48 o 
  -3   2   5      262.89      251.58      9.69 o 
  -2   2   5       95.99       64.02      1.69 o 
  -1   2   5      289.74      269.97      6.16 o 
   0   2   5      583.34      560.84     11.29 o 
   1   2   5      303.09      301.39      6.95 o 
   2   2   5       17.12       17.59      1.64 o 
   3   2   5        0.01        1.43      1.21 o 
   4   2   5     1221.00     1309.91     29.74 o 
   5   2   5     1016.90      953.12     34.71 o 
   6   2   5      567.62      593.15     12.70 o 
   7   2   5      220.59      226.68      5.51 o 
   8   2   5       73.77       81.49      2.59 o 
   9   2   5      151.84      130.36      4.67 o 
  10   2   5       72.33       70.55      2.86 o 
  11   2   5       31.00       33.79      3.42 o 
  12   2   5      174.92      179.35      9.30 o 
  13   2   5       97.77      102.28      6.97 o 
  14   2   5       38.34       34.36      5.06 o 
  15   2   5        0.08       -1.50      2.37 o 
  16   2   5       33.59       32.83      4.69 o 
  17   2   5        2.94        4.57      3.22 o 
 -17   3   5        1.49       -0.04      3.08 o 
 -16   3   5        5.63        9.08      3.63 o 
 -15   3   5       45.67       69.32      6.67 o 
 -14   3   5       99.74       98.29      7.95 o 
 -13   3   5       19.27       22.07      3.76 o 
 -12   3   5       95.54      105.99      7.07 o 
 -11   3   5        1.96        8.68      3.59 o 
 -10   3   5       55.73       49.47      4.70 o 
  -9   3   5      196.19      205.88     10.22 o 
  -8   3   5       14.98       23.22      2.91 o 
  -7   3   5      238.41      247.62     10.01 o 
  -6   3   5      223.01      231.25      7.01 o 
  -5   3   5       20.35       24.46      1.96 o 
  -4   3   5      510.84      487.31     14.18 o 
  -3   3   5      885.58      770.11     17.68 o 
  -2   3   5     1034.72     1029.64     24.94 o 
  -1   3   5       30.83       44.02      2.50 o 
   0   3   5      382.46      344.88     12.43 o 
   1   3   5     3585.09     3219.65    231.53 o 
   2   3   5      395.26      396.91     11.80 o 
   3   3   5        1.09        3.26      1.73 o 
   4   3   5      813.16      833.33     21.05 o 
   5   3   5      622.33      642.13     16.35 o 
   6   3   5      532.89      559.23     14.52 o 
   7   3   5       46.66       49.38      2.31 o 
   8   3   5      219.20      228.48      7.94 o 
   9   3   5       16.36       23.50      3.90 o 
  10   3   5        6.47       12.09      2.69 o 
  11   3   5       27.45       21.19      3.23 o 
  12   3   5       15.36       15.17      3.44 o 
  13   3   5        0.46        0.76      2.19 o 
  14   3   5        8.73       12.08      3.26 o 
  15   3   5        9.06       10.80      4.33 o 
  16   3   5        3.84        2.16      3.58 o 
 -15   4   5       17.08       25.21      5.36 o 
 -14   4   5        2.37        6.86      4.13 o 
 -13   4   5       34.37       48.77      5.84 o 
 -12   4   5       26.60       30.07      4.54 o 
 -11   4   5      110.15       99.96      8.33 o 
 -10   4   5       99.44      108.58      7.70 o 
  -9   4   5       21.14       25.82      3.67 o 
  -8   4   5        0.19        2.75      2.20 o 
  -7   4   5      116.30      119.69      7.34 o 
  -6   4   5        4.21       11.55      2.26 o 
  -5   4   5        0.02       -1.94      1.94 o 
  -4   4   5      106.90       98.20      4.19 o 
  -3   4   5        2.75        6.10      1.89 o 
  -2   4   5       50.11       49.38      2.82 o 
  -1   4   5      245.66      252.72     10.07 o 
   0   4   5       22.13       29.92      3.76 o 
   1   4   5        0.98        1.02      1.13 o 
   2   4   5       66.00       60.77      3.54 o 
   3   4   5      419.74      422.90     14.44 o 
   4   4   5        3.56        7.02      3.08 o 
   5   4   5       99.91       88.01      4.30 o 
   6   4   5      184.00      175.33      7.40 o 
   7   4   5       34.39       29.11      3.49 o 
   8   4   5        0.28        1.62      2.34 o 
   9   4   5       18.72       21.48      6.90 o 
  10   4   5        6.71        6.18      2.94 o 
  11   4   5       11.53       23.79      4.70 o 
  12   4   5       79.43       90.77      7.92 o 
  13   4   5        6.45        9.64      3.50 o 
  14   4   5        7.35        6.92      5.70 o 
 -12   5   5       29.33       18.58      4.84 o 
 -11   5   5       12.38        7.50      3.41 o 
 -10   5   5       29.70       26.87      4.58 o 
  -9   5   5        2.20        0.49      2.51 o 
  -8   5   5        7.37        1.23      2.67 o 
  -7   5   5        5.79        5.68      2.58 o 
  -6   5   5        6.82        6.64      2.56 o 
  -5   5   5        9.89       14.05      2.88 o 
  -4   5   5        1.17        2.02      2.02 o 
  -3   5   5       46.41       45.76      5.48 o 
  -2   5   5        1.64        5.19      1.94 o 
  -1   5   5       44.06       38.98      3.41 o 
   0   5   5      132.56      128.37      6.08 o 
   1   5   5       13.43       18.93      2.41 o 
   2   5   5       81.77       72.12      4.02 o 
   3   5   5        6.88        6.86      2.18 o 
   4   5   5        1.86        2.68      1.60 o 
   5   5   5       35.65       38.17      5.07 o 
   6   5   5       18.15       16.17      3.46 o 
   7   5   5        0.39        0.54      2.50 o 
   8   5   5        3.54        0.20      2.67 o 
   9   5   5       15.91       13.99      5.52 o 
  10   5   5        1.10       -1.14      3.03 o 
  11   5   5        0.03        3.96      4.78 o 
  -6   6   5       38.82       31.47      4.87 o 
  -5   6   5       32.00       31.27      4.69 o 
  -4   6   5        4.76        9.52      3.39 o 
  -3   6   5        1.96       -1.44      2.47 o 
  -2   6   5       52.85       49.89      5.33 o 
  -1   6   5       18.79       28.14      5.13 o 
   0   6   5        4.41        2.86      2.89 o 
   1   6   5        2.26        1.95      3.97 o 
   2   6   5       11.68       20.77      4.82 o 
   3   6   5       45.14       40.07      5.47 o 
   4   6   5       16.64       26.61      6.55 o 
   5   6   5        2.43        5.33      3.51 o 
 -19   0   6       39.36       44.04     12.84 o 
 -18   0   6      187.30      163.59     24.83 o 
 -17   0   6       93.97       95.83     16.51 o 
 -16   0   6        7.42        6.50      5.14 o 
 -15   0   6       13.20       14.04      2.77 o 
 -14   0   6      430.76      379.78     18.94 o 
 -13   0   6      297.86      277.23     12.88 o 
 -12   0   6       18.96       20.47      2.96 o 
 -11   0   6      197.34      173.44      8.12 o 
 -10   0   6      846.63      975.10     45.03 o 
  -9   0   6      507.02      561.21     20.42 o 
  -8   0   6        2.40        4.29      1.42 o 
  -7   0   6       17.16       28.85      3.40 o 
  -6   0   6        3.52        2.96      0.98 o 
  -5   0   6      398.03      395.50     11.64 o 
  -4   0   6      145.49      140.75      5.56 o 
  -3   0   6      199.90      192.38      5.78 o 
  -2   0   6     9722.95     9347.85    321.25 o 
  -1   0   6      198.60      286.23      9.22 o 
   0   0   6      320.83      309.50     21.35 o 
   1   0   6      355.73      427.71     38.40 o 
   2   0   6      118.08      114.70      4.87 o 
   3   0   6      278.14      270.25      7.92 o 
   4   0   6       10.07       12.11      2.28 o 
   5   0   6     2513.21     2693.60     78.33 o 
   6   0   6      693.19      660.74     19.15 o 
   7   0   6      752.80      703.09     22.64 o 
   8   0   6       43.64       72.57      6.16 o 
   9   0   6      418.31      430.64     16.57 o 
  10   0   6     1237.08     1215.11     48.77 o 
  11   0   6     1064.59     1083.70     46.27 o 
  12   0   6      716.70      731.53     34.44 o 
  13   0   6        1.80        7.61      2.91 o 
  14   0   6      217.25      211.63     11.29 o 
  15   0   6       63.64       70.54      7.54 o 
  16   0   6        6.84        2.51      7.41 o 
  17   0   6       27.20       29.07      9.08 o 
  18   0   6       38.61       35.31     10.71 o 
 -18   1   6        0.19       -3.20      3.20 o 
 -17   1   6       24.67       37.93      4.70 o 
 -16   1   6       18.40       22.28      3.93 o 
 -15   1   6        5.16        8.47      3.63 o 
 -14   1   6      216.25      218.74     10.12 o 
 -13   1   6        5.62        6.87      1.74 o 
 -12   1   6       15.82       17.36      2.53 o 
 -11   1   6       16.95       15.96      1.61 o 
 -10   1   6      919.38      859.62     50.19 o 
  -9   1   6        0.98       -0.27      0.97 o 
  -8   1   6      113.43       98.38      6.12 o 
  -7   1   6     1068.86     1187.33     33.87 o 
  -6   1   6       25.62       26.31      1.26 o 
  -5   1   6      107.03       92.64      2.73 o 
  -4   1   6        0.32        4.19      1.38 o 
  -3   1   6      728.28      778.99     24.18 o 
  -2   1   6     7874.18     6750.81    444.97 o 
  -1   1   6     1127.70     1063.80     20.75 o 
   0   1   6      465.58      414.00      7.52 o 
   1   1   6      909.92      868.96     15.32 o 
   2   1   6        5.02        5.65      0.85 o 
   3   1   6      123.63      120.84      3.50 o 
   4   1   6      243.41      245.58     13.63 o 
   5   1   6     3109.79     3410.70     99.86 o 
   6   1   6     2480.33     2483.26     71.55 o 
   7   1   6      401.48      330.98      6.69 o 
   8   1   6      139.03      143.43      3.83 o 
   9   1   6       27.88       26.26      1.96 o 
  10   1   6        0.73        8.44      1.83 o 
  11   1   6        0.11        4.86      2.59 o 
  12   1   6        0.69       -0.77      1.70 o 
  13   1   6       93.19       84.58      5.14 o 
  14   1   6       25.87       28.35      3.03 o 
  15   1   6        0.43        1.70      2.36 o 
  16   1   6        8.13        5.43      3.88 o 
  17   1   6       12.34       10.66      4.57 o 
 -18   2   6       17.31        9.34      3.86 o 
 -17   2   6      127.46      144.37     11.45 o 
 -16   2   6        1.51        1.21      2.89 o 
 -15   2   6       20.83       19.92      4.03 o 
 -14   2   6      174.15      177.93     11.48 o 
 -13   2   6       31.72       37.59      4.54 o 
 -12   2   6        0.88        2.35      2.40 o 
 -11   2   6       37.30       41.24      3.98 o 
 -10   2   6      834.90      862.55     36.19 o 
  -9   2   6       29.54       45.47      3.83 o 
  -8   2   6        0.52        0.86      1.07 o 
  -7   2   6      673.38      737.42     21.26 o 
  -6   2   6     2197.78     2344.20     71.31 o 
  -5   2   6     1581.41     1560.50     44.65 o 
  -4   2   6      201.70      188.27      5.43 o 
  -3   2   6     1135.44     1052.55     20.48 o 
  -2   2   6     2795.11     2634.71     59.73 o 
  -1   2   6     1586.88     1531.25     59.25 o 
   0   2   6     1310.70     1414.41     37.52 o 
   1   2   6     3043.58     2726.96     70.89 o 
   2   2   6       96.87       83.81      3.11 o 
   3   2   6      393.28      376.91      7.45 o 
   4   2   6      199.79      140.51      3.06 o 
   5   2   6      638.60      553.03     23.08 o 
   6   2   6      893.87      937.29     32.51 o 
   7   2   6      301.59      301.81     11.83 o 
   8   2   6      249.55      230.81      7.83 o 
   9   2   6       27.47       30.95      3.85 o 
  10   2   6      245.95      213.32      7.85 o 
  11   2   6       55.40       49.54      3.72 o 
  12   2   6       21.10       22.17      3.90 o 
  13   2   6        4.83        1.50      2.06 o 
  14   2   6       27.56       21.94      3.70 o 
  15   2   6       33.56       32.38      4.13 o 
  16   2   6       22.41       23.06      4.02 o 
  17   2   6       19.14       18.04      4.66 o 
 -16   3   6       25.53       35.50      5.47 o 
 -15   3   6       47.49       53.72      6.53 o 
 -14   3   6       14.03       28.05      4.56 o 
 -13   3   6       11.72       11.37      3.46 o 
 -12   3   6        2.92        0.90      2.30 o 
 -11   3   6      171.05      200.15     11.60 o 
 -10   3   6        8.13        3.12      2.32 o 
  -9   3   6       17.60       21.96      3.10 o 
  -8   3   6       72.40       93.40      9.06 o 
  -7   3   6       22.18       27.89      3.06 o 
  -6   3   6        7.61       10.22      1.42 o 
  -5   3   6       75.44       72.05      3.23 o 
  -4   3   6      382.67      411.81     12.57 o 
  -3   3   6      147.16      152.31      5.28 o 
  -2   3   6        2.76        9.83      2.47 o 
  -1   3   6      338.79      394.63      9.98 o 
   0   3   6      256.41      257.96      7.89 o 
   1   3   6      346.35      313.48      9.31 o 
   2   3   6      131.78      134.76      4.11 o 
   3   3   6      134.22      136.43      4.28 o 
   4   3   6      188.42      153.79      4.44 o 
   5   3   6       12.60       14.62      2.40 o 
   6   3   6       32.81       30.68      3.22 o 
   7   3   6      168.19      159.35      6.07 o 
   8   3   6       45.99       41.71      3.77 o 
   9   3   6       11.87       17.17      2.54 o 
  10   3   6       21.99       18.73      3.14 o 
  11   3   6        1.88        3.31      2.26 o 
  12   3   6       73.03       69.44      5.87 o 
  13   3   6       23.87       35.58      5.88 o 
  14   3   6        4.76        4.21      2.75 o 
  15   3   6        2.04        1.77      2.70 o 
 -14   4   6       55.43       51.69      6.49 o 
 -13   4   6        2.18        7.54      3.71 o 
 -12   4   6        5.19        7.13      3.18 o 
 -11   4   6        0.39        6.64      2.99 o 
 -10   4   6      178.12      181.43     11.40 o 
  -9   4   6        8.96        8.37      2.75 o 
  -8   4   6        0.73        0.02      1.90 o 
  -7   4   6        0.45       -2.11      2.11 o 
  -6   4   6      154.36      140.78      7.99 o 
  -5   4   6        8.65        9.71      2.35 o 
  -4   4   6        2.43        5.54      1.59 o 
  -3   4   6      534.79      512.03     17.38 o 
  -2   4   6      227.94      223.55      8.65 o 
  -1   4   6      111.10      102.49      4.02 o 
   0   4   6        3.27        4.46      2.05 o 
   1   4   6      570.24      542.86     21.45 o 
   2   4   6      241.03      237.70      9.02 o 
   3   4   6        5.20        7.85      1.42 o 
   4   4   6      192.54      180.83      6.42 o 
   5   4   6       17.82       15.08      2.14 o 
   6   4   6        2.96        5.29      4.21 o 
   7   4   6       32.08       37.33      3.92 o 
   8   4   6       11.83       18.92      3.32 o 
   9   4   6        8.21       12.20      4.02 o 
  10   4   6       11.81        9.40      5.23 o 
  11   4   6        9.29       12.45      3.88 o 
  12   4   6        6.72       11.40      3.38 o 
  13   4   6       21.99       24.94      4.67 o 
 -11   5   6        0.97        0.87      2.78 o 
 -10   5   6       10.68       20.52      4.47 o 
  -9   5   6       26.18       48.55      5.53 o 
  -8   5   6       47.90       44.39      5.10 o 
  -7   5   6        0.19        1.41      2.36 o 
  -6   5   6        1.16        1.21      2.37 o 
  -5   5   6        0.05        1.86      2.61 o 
  -4   5   6       35.82       21.76      3.34 o 
  -3   5   6       30.06       23.73      3.32 o 
  -2   5   6       52.99       54.65      3.81 o 
  -1   5   6        0.29        3.79      1.79 o 
   0   5   6       48.19       52.89      3.96 o 
   1   5   6       89.41       90.22      4.53 o 
   2   5   6      101.21      102.67      7.16 o 
   3   5   6       34.35       28.04      3.66 o 
   4   5   6       86.05       85.41      6.97 o 
   5   5   6        9.29        8.86      2.68 o 
   6   5   6        1.53        5.49      3.16 o 
   7   5   6        0.35       -0.15      2.30 o 
   8   5   6       10.32       12.54      4.84 o 
   9   5   6       16.67       22.27      7.20 o 
  10   5   6        3.46        5.33      3.17 o 
  -5   6   6        7.42       12.74      3.76 o 
  -4   6   6        0.72        0.73      2.63 o 
  -3   6   6        1.06       -2.47      2.57 o 
  -2   6   6        3.32        0.95      2.71 o 
  -1   6   6        2.19        4.36      5.40 o 
   0   6   6        2.40        2.68      3.93 o 
   1   6   6        0.73        3.62      4.13 o 
   2   6   6        0.36        1.10      3.73 o 
   3   6   6        4.00        4.29      4.08 o 
   4   6   6        0.00       -1.00      2.88 o 
 -18   1   7       14.29       25.04      5.38 o 
 -17   1   7       49.54       48.77      5.45 o 
 -16   1   7       23.75       11.62      3.18 o 
 -15   1   7       34.05       36.92      4.88 o 
 -14   1   7       17.03       16.47      2.43 o 
 -13   1   7       14.44       16.30      2.45 o 
 -12   1   7      295.83      272.23     12.72 o 
 -11   1   7        0.37        3.71      4.39 o 
 -10   1   7      528.45      503.44     20.66 o 
  -9   1   7      179.63      173.80      4.93 o 
  -8   1   7     1324.47     1303.33     34.88 o 
  -7   1   7      130.36      140.97      3.39 o 
  -6   1   7     1363.78     1392.62     42.96 o 
  -5   1   7      475.58      522.61     16.65 o 
  -4   1   7      447.44      426.66      9.35 o 
  -3   1   7        7.25       18.11      1.52 o 
  -2   1   7      375.73      374.04      9.01 o 
  -1   1   7      315.73      297.09      8.27 o 
   0   1   7     1078.32     1022.95     21.02 o 
   1   1   7      400.62      417.10      7.85 o 
   2   1   7      152.91      126.76      3.31 o 
   3   1   7     1515.64     1485.06     39.59 o 
   4   1   7      728.64      670.10     40.67 o 
   5   1   7      218.12      217.50     10.31 o 
   6   1   7      381.96      426.25     12.87 o 
   7   1   7     1112.43     1197.01     35.94 o 
   8   1   7      163.19      156.05      5.56 o 
   9   1   7        0.00        1.17      1.23 o 
  10   1   7       94.83      100.49      4.96 o 
  11   1   7       62.02       62.48      3.93 o 
  12   1   7        0.22        3.06      1.81 o 
  13   1   7       68.12       72.07      5.82 o 
  14   1   7       56.46       61.97      4.34 o 
  15   1   7       10.12       10.42      3.95 o 
  16   1   7       12.48       12.03      4.12 o 
  17   1   7        0.78        0.73      3.20 o 
 -17   2   7       27.38       23.60      4.80 o 
 -16   2   7        6.02        9.53      4.51 o 
 -15   2   7        6.98        4.87      3.07 o 
 -14   2   7       16.08       19.68      4.24 o 
 -13   2   7        2.00        9.68      3.05 o 
 -12   2   7        0.29        3.55      2.29 o 
 -11   2   7        3.41        3.92      2.27 o 
 -10   2   7      227.37      214.86     12.19 o 
  -9   2   7      131.84      120.85      9.42 o 
  -8   2   7      210.14      207.46      9.69 o 
  -7   2   7       28.53       32.25      2.29 o 
  -6   2   7      119.60      121.90      4.62 o 
  -5   2   7      524.02      559.52     16.61 o 
  -4   2   7     1734.02     1681.52     59.60 o 
  -3   2   7     1000.45     1025.70     29.69 o 
  -2   2   7      223.83      249.13      6.21 o 
  -1   2   7     2455.83     2633.20     65.50 o 
   0   2   7     1201.35     1280.21     30.12 o 
   1   2   7        8.93        3.53      1.12 o 
   2   2   7     1666.99     1661.90     42.02 o 
   3   2   7      921.05      898.15     25.91 o 
   4   2   7      199.18      215.10     10.11 o 
   5   2   7      356.09      369.40     12.35 o 
   6   2   7      945.60     1054.35     34.03 o 
   7   2   7      495.46      496.78     42.33 o 
   8   2   7       55.67       48.70      4.54 o 
   9   2   7       94.32       96.50      9.82 o 
  10   2   7       94.78       92.55      5.59 o 
  11   2   7       20.29       15.20      2.13 o 
  12   2   7       66.19       61.86      5.17 o 
  13   2   7        5.98        6.73      5.47 o 
  14   2   7       17.78       20.12      3.40 o 
  15   2   7        0.02       -0.80      2.29 o 
  16   2   7        0.04        0.83      4.82 o 
 -16   3   7       37.15       49.56      6.69 o 
 -15   3   7        1.38        0.93      3.33 o 
 -14   3   7       71.75       82.49      7.64 o 
 -13   3   7      149.72      175.96     11.34 o 
 -12   3   7       31.90       40.01      4.71 o 
 -11   3   7      105.68       99.68      7.33 o 
 -10   3   7      172.82      169.73      9.78 o 
  -9   3   7       19.44       24.23      3.23 o 
  -8   3   7       22.27       31.49      5.73 o 
  -7   3   7        6.69        5.75      2.38 o 
  -6   3   7       31.78       30.19      2.72 o 
  -5   3   7      234.97      256.30     11.44 o 
  -4   3   7      670.96      701.50     22.18 o 
  -3   3   7       11.72       19.77      1.96 o 
  -2   3   7      522.58      508.01     13.24 o 
  -1   3   7     1301.47     1208.46     35.05 o 
   0   3   7       38.70       36.45      2.46 o 
   1   3   7       11.46       13.07      2.30 o 
   2   3   7       56.85       67.52      4.49 o 
   3   3   7      701.39      631.55     16.52 o 
   4   3   7       50.46       55.90      3.21 o 
   5   3   7       13.40        7.24      1.57 o 
   6   3   7       62.05       57.21      3.19 o 
   7   3   7       81.23       89.84      4.52 o 
   8   3   7       51.63       65.30      4.73 o 
   9   3   7      127.35      104.97      6.65 o 
  10   3   7      186.22      171.03      9.17 o 
  11   3   7      184.00      196.68     17.91 o 
  12   3   7       33.69       36.26      4.66 o 
  13   3   7        0.57        4.21      2.98 o 
  14   3   7      105.14       93.78      8.15 o 
  15   3   7       89.47       89.94      8.35 o 
 -14   4   7       41.75       47.64      6.38 o 
 -13   4   7        0.29        4.24      3.21 o 
 -12   4   7       10.79       12.80      3.80 o 
 -11   4   7       53.18       74.60      6.95 o 
 -10   4   7        0.11       -3.34      3.34 o 
  -9   4   7       22.52       26.83      3.91 o 
  -8   4   7        6.14        4.51      2.41 o 
  -7   4   7        2.10        2.71      2.22 o 
  -6   4   7      122.19      101.67      6.14 o 
  -5   4   7       16.92       14.46      2.68 o 
  -4   4   7        9.97       13.36      1.97 o 
  -3   4   7       20.96       21.93      2.37 o 
  -2   4   7      363.32      346.08     12.50 o 
  -1   4   7      299.85      309.86      9.95 o 
   0   4   7        1.37        5.10      2.27 o 
   1   4   7      596.06      565.06     51.43 o 
   2   4   7        1.57        1.08      1.53 o 
   3   4   7       26.25       33.32      2.27 o 
   4   4   7      115.01      114.84      5.63 o 
   5   4   7        1.27        0.84      1.37 o 
   6   4   7       16.40       20.15      3.02 o 
   7   4   7       41.18       47.70      4.44 o 
   8   4   7      101.30       97.84      6.74 o 
   9   4   7        5.59        6.37      2.64 o 
  10   4   7        5.80       10.75      3.15 o 
  11   4   7        0.16       -2.65      2.65 o 
  12   4   7        2.08        0.61      2.49 o 
  13   4   7       19.22       29.31      5.43 o 
 -11   5   7        0.02        0.63      2.84 o 
 -10   5   7       11.25       17.46      4.65 o 
  -9   5   7       23.91       31.89      4.63 o 
  -8   5   7       20.00       23.10      5.13 o 
  -7   5   7       20.48       15.41      3.52 o 
  -6   5   7       27.05       27.67      3.99 o 
  -5   5   7       13.29       17.95      3.28 o 
  -4   5   7        5.28       14.57      3.48 o 
  -3   5   7        3.31        4.93      3.41 o 
  -2   5   7        7.99        7.20      3.11 o 
  -1   5   7       26.82       22.53      2.89 o 
   0   5   7        4.75        5.08      1.95 o 
   1   5   7        7.66        7.58      3.82 o 
   2   5   7        6.77       10.12      2.14 o 
   3   5   7       16.48       18.41      3.35 o 
   4   5   7        7.65        7.55      2.41 o 
   5   5   7        0.19        3.87      2.39 o 
   6   5   7        7.12        8.81      2.90 o 
   7   5   7       12.85       18.08      3.57 o 
   8   5   7        1.78       -0.09      2.24 o 
   9   5   7        3.89        0.19      2.38 o 
  10   5   7       47.68       43.88      5.54 o 
  -4   6   7        7.77        5.54      3.94 o 
  -3   6   7       32.23       34.45     18.42 o 
  -2   6   7        6.22        5.74      7.59 o 
  -1   6   7       13.74       15.31      5.54 o 
   0   6   7       29.93       37.18      7.53 o 
   1   6   7       24.79       28.36      6.84 o 
   2   6   7        1.62       -0.69      3.70 o 
   3   6   7        0.03        2.94      3.46 o 
 -18   0   8        7.49        9.18      7.94 o 
 -17   0   8        0.02        2.84      6.21 o 
 -16   0   8        0.05       -3.58      3.58 o 
 -15   0   8       20.30       21.63      4.15 o 
 -14   0   8       16.83       15.13      3.06 o 
 -13   0   8       33.86       43.23      4.41 o 
 -12   0   8      825.16      798.43     36.10 o 
 -11   0   8      861.24      908.92     40.35 o 
 -10   0   8      547.53      547.65     23.40 o 
  -9   0   8     3548.07     3568.03    157.92 o 
  -8   0   8     3981.31     3841.86    160.01 o 
  -7   0   8     3352.28     3449.95    139.61 o 
  -6   0   8       65.72       64.62      3.36 o 
  -5   0   8       63.79       67.27      4.78 o 
  -4   0   8       78.05       82.92      3.63 o 
  -3   0   8       82.93      122.84      4.74 o 
  -2   0   8      137.34      141.54      5.13 o 
  -1   0   8      146.31      148.51      6.71 o 
   0   0   8      349.69      379.06     11.18 o 
   1   0   8        0.88        3.99      1.01 o 
   2   0   8      100.79      113.69      9.09 o 
   3   0   8      737.34      781.10     21.67 o 
   4   0   8       14.81       11.11      2.03 o 
   5   0   8      529.23      549.45     16.06 o 
   6   0   8      116.11      136.05      4.69 o 
   7   0   8       91.75      117.31     12.93 o 
   8   0   8       11.62       19.57      2.03 o 
   9   0   8       49.48       43.59      3.09 o 
  10   0   8       13.94       18.04      3.73 o 
  11   0   8       56.61       59.94      6.23 o 
  12   0   8       27.26       24.74      4.60 o 
  13   0   8      176.86      190.56     15.39 o 
  14   0   8      127.14      114.66     13.70 o 
  15   0   8       47.74       57.13      7.67 o 
  16   0   8       89.35       94.89     12.52 o 
  17   0   8       14.48       18.87      9.31 o 
 -18   1   8       18.01        7.60      5.72 o 
 -17   1   8       17.94       16.90      4.77 o 
 -16   1   8       12.21       10.93      3.43 o 
 -15   1   8        6.50       11.60      4.04 o 
 -14   1   8        3.41        4.01      3.09 o 
 -13   1   8        0.36        1.87      2.24 o 
 -12   1   8       90.00       80.30      8.61 o 
 -11   1   8      320.57      305.23     11.76 o 
 -10   1   8       10.50        8.00      1.92 o 
  -9   1   8        6.04        1.42      1.44 o 
  -8   1   8        1.85        0.77      1.25 o 
  -7   1   8      207.16      212.23      5.13 o 
  -6   1   8       78.89       71.68      2.67 o 
  -5   1   8       46.64       41.70      2.99 o 
  -4   1   8     1125.46     1259.02     39.04 o 
  -3   1   8     1461.70     1445.78     33.78 o 
  -2   1   8      110.10      126.13      3.72 o 
  -1   1   8        1.85        0.66      0.73 o 
   0   1   8      942.23      908.77     19.87 o 
   1   1   8       77.72      116.63      2.93 o 
   2   1   8      201.08      211.28      6.01 o 
   3   1   8      449.91      545.00     17.69 o 
   4   1   8     1524.87     1615.04     55.39 o 
   5   1   8       26.63       18.12      1.54 o 
   6   1   8       28.52       18.41      1.83 o 
   7   1   8      181.13      214.39      7.18 o 
   8   1   8       34.15       39.53      4.22 o 
   9   1   8       11.75       20.23      2.04 o 
  10   1   8        0.37        1.50      1.54 o 
  11   1   8        5.24        2.98      1.62 o 
  12   1   8      376.72      417.14     16.33 o 
  13   1   8        0.88        0.76      1.68 o 
  14   1   8        0.91       -1.22      2.14 o 
  15   1   8        0.00        0.59      3.08 o 
  16   1   8       19.40       23.36      5.15 o 
 -17   2   8       70.80       56.24      6.76 o 
 -16   2   8       80.35       64.84      6.88 o 
 -15   2   8       61.32       62.78      7.95 o 
 -14   2   8       52.13       57.57      6.05 o 
 -13   2   8       88.61       75.38      6.49 o 
 -12   2   8       38.75       36.87      4.33 o 
 -11   2   8       36.47       44.66      7.09 o 
 -10   2   8       76.03       67.37      5.92 o 
  -9   2   8      100.94      106.14      5.69 o 
  -8   2   8      381.45      445.10     15.71 o 
  -7   2   8       31.48       45.67      3.57 o 
  -6   2   8       79.56       79.11      3.86 o 
  -5   2   8      190.40      230.59      7.81 o 
  -4   2   8     1348.90     1387.53     42.53 o 
  -3   2   8     1241.19     1172.94     34.79 o 
  -2   2   8      185.03      173.41      4.87 o 
  -1   2   8      677.27      657.94     15.76 o 
   0   2   8      601.62      551.03     13.36 o 
   1   2   8     1027.76      948.17     24.94 o 
   2   2   8        7.54       15.48      2.91 o 
   3   2   8      735.33      685.48     20.70 o 
   4   2   8      823.31      814.49     24.97 o 
   5   2   8       90.32      108.51      4.58 o 
   6   2   8        6.44        6.23      1.65 o 
   7   2   8      433.77      456.04     15.54 o 
   8   2   8      497.60      512.38     17.78 o 
   9   2   8      305.45      290.08     11.38 o 
  10   2   8        1.43       -0.23      1.81 o 
  11   2   8       49.42       47.66      4.48 o 
  12   2   8      265.26      234.43     11.67 o 
  13   2   8       24.20       28.68      5.96 o 
  14   2   8        1.14        5.83      4.32 o 
  15   2   8       20.52       11.64      4.11 o 
  16   2   8       18.37       13.69      4.86 o 
 -16   3   8        0.22        1.48      3.10 o 
 -15   3   8        5.72       12.41      5.84 o 
 -14   3   8       37.86       43.58      5.63 o 
 -13   3   8       49.65       50.98      5.63 o 
 -12   3   8        0.52       -0.48      2.29 o 
 -11   3   8        8.26        4.41      2.62 o 
 -10   3   8        0.47        3.95      2.33 o 
  -9   3   8        0.54       -1.40      2.06 o 
  -8   3   8        0.03       -0.36      1.60 o 
  -7   3   8       52.89       45.82      6.02 o 
  -6   3   8       23.98       34.36      3.36 o 
  -5   3   8      116.00      118.28      5.00 o 
  -4   3   8       27.68       30.93      3.18 o 
  -3   3   8        8.16        9.35      1.86 o 
  -2   3   8      502.68      508.47     16.48 o 
  -1   3   8      810.44      750.61     36.39 o 
   0   3   8      343.19      314.00      9.45 o 
   1   3   8       57.84       62.38      4.96 o 
   2   3   8       16.89       18.70      1.75 o 
   3   3   8      447.60      408.28     13.76 o 
   4   3   8       16.11       28.60      2.39 o 
   5   3   8       15.76       19.28      2.26 o 
   6   3   8       18.09       15.05      2.14 o 
   7   3   8        1.09        1.01      1.18 o 
   8   3   8       76.38       67.64      4.14 o 
   9   3   8       41.64       48.15      4.45 o 
  10   3   8      107.88      108.03      7.90 o 
  11   3   8        5.67       13.31      3.39 o 
  12   3   8        0.01       -2.71      2.71 o 
  13   3   8       12.84       21.16      4.31 o 
  14   3   8       26.28       26.04      4.86 o 
 -13   4   8       12.60       25.25      6.35 o 
 -12   4   8      145.28      177.64     12.13 o 
 -11   4   8       10.58       19.73      5.57 o 
 -10   4   8        3.10        4.32      2.72 o 
  -9   4   8       20.60       22.60      3.81 o 
  -8   4   8        0.12       -0.47      2.59 o 
  -7   4   8        5.28        6.81      4.36 o 
  -6   4   8       12.63       15.05      3.05 o 
  -5   4   8        0.34        1.77      1.98 o 
  -4   4   8       24.17       25.65      2.51 o 
  -3   4   8        0.30       -1.37      1.66 o 
  -2   4   8       49.70       53.31      5.63 o 
  -1   4   8      253.71      249.61      9.91 o 
   0   4   8      166.70      143.27      7.93 o 
   1   4   8        3.71        3.76      1.47 o 
   2   4   8        1.19        2.25      1.64 o 
   3   4   8      169.66      153.60      6.93 o 
   4   4   8      116.81      122.68      6.03 o 
   5   4   8       23.90       29.08      3.48 o 
   6   4   8        4.95        4.08      2.21 o 
   7   4   8       13.03       17.07      3.55 o 
   8   4   8      102.70      107.91      7.84 o 
   9   4   8       28.65       30.73      4.19 o 
  10   4   8        1.67        2.22      2.96 o 
  11   4   8       87.36       93.43      8.08 o 
  12   4   8       54.27       72.14      7.17 o 
 -10   5   8      103.08      115.19     10.03 o 
  -9   5   8       65.35       68.26      7.17 o 
  -8   5   8        8.97        4.17      2.94 o 
  -7   5   8        3.21        9.76      3.22 o 
  -6   5   8       49.16       47.40      5.13 o 
  -5   5   8        5.92        1.43      2.34 o 
  -4   5   8       14.30        7.64      2.68 o 
  -3   5   8       26.30       25.80      3.79 o 
  -2   5   8       49.14       42.96      4.58 o 
  -1   5   8        6.31        3.56      2.02 o 
   0   5   8       32.11       35.18      3.79 o 
   1   5   8       51.33       46.52      4.38 o 
   2   5   8       26.19       28.88      5.51 o 
   3   5   8        0.81        2.36      2.91 o 
   4   5   8       12.55       16.14      3.34 o 
   5   5   8        3.09        3.79      2.45 o 
   6   5   8       28.33       34.65      4.72 o 
   7   5   8       23.29       26.61      4.18 o 
   8   5   8        2.19        2.62      2.70 o 
   9   5   8        2.19        2.18      2.82 o 
 -17   1   9        7.48       13.62      5.43 o 
 -16   1   9       46.27       59.02      7.43 o 
 -15   1   9       69.31       76.06      6.72 o 
 -14   1   9      254.11      235.36     13.50 o 
 -13   1   9        0.01        3.64      2.86 o 
 -12   1   9      170.12      161.69      7.54 o 
 -11   1   9      545.93      525.55     20.35 o 
 -10   1   9     1845.11     1820.28     67.98 o 
  -9   1   9        3.46        2.87      1.70 o 
  -8   1   9      642.78      649.21     22.16 o 
  -7   1   9     1004.69     1033.89     33.88 o 
  -6   1   9      496.00      501.02     15.69 o 
  -5   1   9      164.65      180.24      6.21 o 
  -4   1   9        1.59        0.51      0.88 o 
  -3   1   9       91.05      109.49      3.38 o 
  -2   1   9       17.05       17.13      1.66 o 
  -1   1   9       72.83       59.70      2.14 o 
   0   1   9        0.05        2.66      1.44 o 
   1   1   9       63.05       53.50      1.90 o 
   2   1   9      243.31      259.95      9.09 o 
   3   1   9       37.44       35.76      2.96 o 
   4   1   9      542.61      531.55     19.07 o 
   5   1   9     1002.56     1010.76     43.71 o 
   6   1   9      233.40      248.98     13.51 o 
   7   1   9        8.57        9.91      1.67 o 
   8   1   9      147.33      145.02      6.23 o 
   9   1   9       39.02       39.23      3.89 o 
  10   1   9      128.36      124.05      5.71 o 
  11   1   9        0.84        3.60      1.82 o 
  12   1   9      141.90      134.94      8.25 o 
  13   1   9       15.39       15.92      3.93 o 
  14   1   9       37.94       45.62      4.78 o 
  15   1   9        1.19        8.20      3.78 o 
  16   1   9       66.12       55.52      6.75 o 
 -16   2   9       17.90       14.32      4.16 o 
 -15   2   9       20.25       27.18      4.78 o 
 -14   2   9       12.42       11.98      3.36 o 
 -13   2   9        0.09        0.72      2.20 o 
 -12   2   9       66.06       68.02      6.31 o 
 -11   2   9        0.98        2.95      5.25 o 
 -10   2   9       10.66       14.50      3.08 o 
  -9   2   9       21.54       27.28      2.85 o 
  -8   2   9      106.86      100.50      4.83 o 
  -7   2   9      122.28      116.41      5.18 o 
  -6   2   9      116.26      116.08      5.14 o 
  -5   2   9      117.74      129.03      5.35 o 
  -4   2   9       14.56       19.53      1.97 o 
  -3   2   9       48.31       51.98      3.16 o 
  -2   2   9       72.63       79.03      4.98 o 
  -1   2   9       69.42       89.54      3.31 o 
   0   2   9      257.36      236.53      6.48 o 
   1   2   9       39.88       48.34      2.18 o 
   2   2   9      420.24      453.51     14.12 o 
   3   2   9       20.62       21.18      2.07 o 
   4   2   9        0.81        3.44      2.83 o 
   5   2   9       17.28       15.81      2.29 o 
   6   2   9       39.48       36.12      2.66 o 
   7   2   9       85.72       97.62      5.06 o 
   8   2   9       10.80       10.86      2.10 o 
   9   2   9      267.73      238.17      9.85 o 
  10   2   9       87.17      108.50      5.74 o 
  11   2   9        8.39       16.86      2.83 o 
  12   2   9       17.87       10.52      2.91 o 
  13   2   9       16.33       16.08      3.19 o 
  14   2   9       14.67       20.38      4.65 o 
  15   2   9       12.14        9.26      4.10 o 
 -15   3   9       50.59       50.95      6.81 o 
 -14   3   9       21.79       25.54      4.89 o 
 -13   3   9       31.57       35.68      4.75 o 
 -12   3   9        5.29        7.08      3.16 o 
 -11   3   9       16.00       21.25      3.68 o 
 -10   3   9       63.16       64.66      5.51 o 
  -9   3   9        1.52        6.36      2.88 o 
  -8   3   9       30.46       33.29      3.75 o 
  -7   3   9        0.02       -0.18      1.40 o 
  -6   3   9      172.97      176.61      7.44 o 
  -5   3   9       85.35       73.59      4.28 o 
  -4   3   9      428.20      400.99     16.33 o 
  -3   3   9     1052.00     1091.15     38.04 o 
  -2   3   9      231.98      239.93     10.74 o 
  -1   3   9        0.31        3.28      1.99 o 
   0   3   9      407.06      401.95     11.95 o 
   1   3   9     2310.67     2114.45     73.58 o 
   2   3   9       24.64       31.49      3.63 o 
   3   3   9       51.55       55.09      3.53 o 
   4   3   9       12.13       12.38      3.48 o 
   5   3   9       56.01       56.70      3.74 o 
   6   3   9      116.22      121.45      5.87 o 
   7   3   9       26.76       32.14      2.87 o 
   8   3   9      158.22      173.23     12.24 o 
   9   3   9       78.33       88.01      6.70 o 
  10   3   9       40.16       46.20      5.10 o 
  11   3   9        2.42        6.49      6.10 o 
  12   3   9       31.42       28.15      4.68 o 
  13   3   9       28.64       27.94      5.05 o 
  14   3   9       12.05       10.68      7.61 o 
 -13   4   9       56.46       65.26      7.34 o 
 -12   4   9       18.84       36.11      6.17 o 
 -11   4   9        4.21        9.24      3.40 o 
 -10   4   9       39.99       52.39      8.00 o 
  -9   4   9       20.41       28.62      4.15 o 
  -8   4   9        2.80        6.22      2.73 o 
  -7   4   9       51.78       49.20      4.87 o 
  -6   4   9        0.02        2.10      3.10 o 
  -5   4   9        6.96        5.23      1.83 o 
  -4   4   9      185.33      180.57      8.19 o 
  -3   4   9       26.96       30.55      2.82 o 
  -2   4   9       18.03       18.65      3.10 o 
  -1   4   9      157.15      143.65      7.70 o 
   0   4   9       68.70       66.22      3.93 o 
   1   4   9       44.48       56.35      3.86 o 
   2   4   9       28.66       32.35      3.54 o 
   3   4   9      119.99      119.02      5.80 o 
   4   4   9        6.16        8.95      2.20 o 
   5   4   9        0.40        0.38      1.52 o 
   6   4   9       33.59       35.99      4.14 o 
   7   4   9        5.20        4.81      2.62 o 
   8   4   9       18.65       21.56      3.67 o 
   9   4   9       38.78       43.43      4.90 o 
  10   4   9        7.22        4.55      3.18 o 
  11   4   9       50.62       60.47      6.96 o 
  -9   5   9        7.39        8.24      3.63 o 
  -8   5   9        6.72        6.46      3.31 o 
  -7   5   9       38.05       46.11      5.80 o 
  -6   5   9        5.87        9.59      3.80 o 
  -5   5   9        8.97        6.98      2.78 o 
  -4   5   9        7.79        6.19      2.98 o 
  -3   5   9       63.13       55.58      5.08 o 
  -2   5   9        0.38        1.41      2.91 o 
  -1   5   9        5.57       10.99      2.81 o 
   0   5   9       14.67       13.63      2.91 o 
   1   5   9       27.68       30.22      3.77 o 
   2   5   9        7.55        9.85      2.84 o 
   3   5   9        0.83        2.69      2.87 o 
   4   5   9        0.10       -2.28      2.98 o 
   5   5   9       39.95       44.80      5.87 o 
   6   5   9        0.18        4.38      3.62 o 
   7   5   9        9.39       17.77      5.34 o 
   8   5   9        5.20        7.79      5.15 o 
 -17   0  10        4.49       14.92      8.86 o 
 -16   0  10        0.05        4.59      6.76 o 
 -15   0  10        0.93        3.70      3.52 o 
 -14   0  10      144.26      137.21     12.19 o 
 -13   0  10      276.97      272.02     20.42 o 
 -12   0  10       67.36       67.88      5.71 o 
 -11   0  10      701.04      686.77     32.25 o 
 -10   0  10     1223.93     1230.97     56.38 o 
  -9   0  10      226.50      201.64      9.47 o 
  -8   0  10      635.40      634.02     26.14 o 
  -7   0  10      540.41      516.70     20.70 o 
  -6   0  10      467.34      434.13     16.91 o 
  -5   0  10       24.66       32.09      2.95 o 
  -4   0  10        3.67        2.94      1.55 o 
  -3   0  10        8.07       11.77      3.63 o 
  -2   0  10     1064.56     1298.72     89.97 o 
  -1   0  10      480.17      488.50     22.87 o 
   0   0  10      121.31      116.37      5.04 o 
   1   0  10      732.54      757.23     25.53 o 
   2   0  10     2314.19     2087.28    122.04 o 
   3   0  10     1756.57     1888.12    184.75 o 
   4   0  10        9.18       11.07      2.16 o 
   5   0  10     2436.42     2413.53    138.01 o 
   6   0  10      671.66      732.57     41.27 o 
   7   0  10      431.78      457.92     27.18 o 
   8   0  10        0.19        1.66      4.21 o 
   9   0  10        0.02       -1.83      2.75 o 
  10   0  10        1.06       -1.02      3.55 o 
  11   0  10        0.49        2.60      3.22 o 
  12   0  10       60.07       54.33      7.21 o 
  13   0  10       31.98       27.13      7.65 o 
  14   0  10       10.42       15.73      5.06 o 
  15   0  10        7.19       17.89      6.26 o 
 -17   1  10       24.54       27.01      7.95 o 
 -16   1  10       12.33       21.85      8.12 o 
 -15   1  10       40.57       54.07      8.70 o 
 -14   1  10        5.25       20.94      4.42 o 
 -13   1  10       41.90       40.65      4.56 o 
 -12   1  10        2.71        2.30      1.79 o 
 -11   1  10        0.08        4.29      2.08 o 
 -10   1  10      285.98      269.73     10.78 o 
  -9   1  10      314.06      315.52     12.57 o 
  -8   1  10        4.87        4.49      1.82 o 
  -7   1  10        4.41        9.53      2.28 o 
  -6   1  10      203.74      196.85      5.68 o 
  -5   1  10       50.55       57.47      2.67 o 
  -4   1  10       11.93       10.40      1.31 o 
  -3   1  10       70.35       69.11      2.78 o 
  -2   1  10      956.84      872.60     45.58 o 
  -1   1  10      768.36      754.57     20.15 o 
   0   1  10        2.12        0.08      0.98 o 
   1   1  10      320.43      312.51     10.50 o 
   2   1  10      347.75      321.06     12.11 o 
   3   1  10      311.51      286.77     11.31 o 
   4   1  10       21.80       21.51      2.10 o 
   5   1  10        6.11       17.67      1.89 o 
   6   1  10        4.03       -0.29      1.19 o 
   7   1  10       92.77       87.05      3.91 o 
   8   1  10       18.16       29.17      2.30 o 
   9   1  10        1.21        1.89      1.52 o 
  10   1  10        0.03        1.37      3.12 o 
  11   1  10        4.22        5.43      2.10 o 
  12   1  10        1.67       10.96      4.90 o 
  13   1  10      102.43      107.31      7.96 o 
  14   1  10        1.30        9.46      6.76 o 
  15   1  10        0.21        3.77      3.56 o 
 -16   2  10        0.53       -0.95      3.58 o 
 -15   2  10       36.92       31.40      5.31 o 
 -14   2  10       93.83       86.40      7.58 o 
 -13   2  10        2.85       -1.34      2.65 o 
 -12   2  10       10.73       17.11      4.22 o 
 -11   2  10        0.19       -0.20      2.07 o 
 -10   2  10       76.17       67.49      5.46 o 
  -9   2  10        2.92        3.46      1.72 o 
  -8   2  10       14.31       20.32      2.39 o 
  -7   2  10       36.25       32.16      3.18 o 
  -6   2  10      357.35      381.77     14.01 o 
  -5   2  10      152.23      187.08      8.43 o 
  -4   2  10       34.37       30.15      4.27 o 
  -3   2  10      267.73      291.82     13.74 o 
  -2   2  10      831.70      909.43     24.51 o 
  -1   2  10      458.40      458.57     12.45 o 
   0   2  10       16.41       12.33      1.42 o 
   1   2  10      446.05      433.64     14.10 o 
   2   2  10       11.79       12.29      1.86 o 
   3   2  10      505.06      485.32     16.39 o 
   4   2  10       17.01       18.12      2.13 o 
   5   2  10        5.79        8.92      4.11 o 
   6   2  10      140.26      137.65      5.87 o 
   7   2  10      141.41      148.21      6.37 o 
   8   2  10        0.67        0.84      1.78 o 
   9   2  10       33.45       42.78      3.50 o 
  10   2  10      370.29      356.21     14.83 o 
  11   2  10       42.63       42.76      3.96 o 
  12   2  10        0.03       -2.21      3.15 o 
  13   2  10       39.57       43.90      9.88 o 
  14   2  10      153.57      147.45     13.20 o 
 -14   3  10       40.56       38.61      5.73 o 
 -13   3  10        1.99        9.59      3.65 o 
 -12   3  10        1.58        3.60      2.92 o 
 -11   3  10       77.30       65.05      6.01 o 
 -10   3  10        1.47        1.72      2.82 o 
  -9   3  10        1.00        3.92      2.43 o 
  -8   3  10        2.01        0.90      1.58 o 
  -7   3  10       12.36       18.73      2.33 o 
  -6   3  10        5.41        6.10      1.92 o 
  -5   3  10       34.87       32.49      2.85 o 
  -4   3  10       90.13       86.39      4.54 o 
  -3   3  10      212.26      208.23     16.72 o 
  -2   3  10       81.95       84.97      4.47 o 
  -1   3  10        2.22        1.94      1.49 o 
   0   3  10       64.06       68.74      3.99 o 
   1   3  10      209.99      191.05      7.46 o 
   2   3  10       10.90        5.53      1.79 o 
   3   3  10        3.78        5.58      2.08 o 
   4   3  10        0.35        1.81      1.91 o 
   5   3  10        0.43        2.00      1.65 o 
   6   3  10       10.86       16.76      2.32 o 
   7   3  10       30.01       33.31      3.23 o 
   8   3  10       36.41       41.24      3.75 o 
   9   3  10       61.13       63.89      5.58 o 
  10   3  10        6.89       10.58      4.18 o 
  11   3  10        5.24        4.48      3.16 o 
  12   3  10       84.36       67.51      6.86 o 
  13   3  10       44.96       59.09      8.33 o 
 -12   4  10        8.70        9.17      5.40 o 
 -11   4  10        1.74       10.90      3.74 o 
 -10   4  10      196.01      196.32     12.94 o 
  -9   4  10       23.58       31.11      4.66 o 
  -8   4  10        0.19        2.03      2.49 o 
  -7   4  10       26.01       27.52      3.92 o 
  -6   4  10      184.15      172.16     10.34 o 
  -5   4  10       35.66       43.14      3.91 o 
  -4   4  10        1.20        4.39      2.27 o 
  -3   4  10      120.89      137.53      6.99 o 
  -2   4  10      130.46      146.70      8.51 o 
  -1   4  10       32.55       25.69      3.49 o 
   0   4  10       56.00       66.52      5.23 o 
   1   4  10       16.11       17.86      2.97 o 
   2   4  10        0.64       -1.52      1.57 o 
   3   4  10        0.03        2.58      1.87 o 
   4   4  10        0.39        4.31      3.16 o 
   5   4  10        0.19        1.34      1.99 o 
   6   4  10        0.55        0.98      2.17 o 
   7   4  10        2.87        4.46      2.70 o 
   8   4  10        3.58        2.41      2.59 o 
   9   4  10       13.55       15.72      3.87 o 
  10   4  10       47.79       60.74      7.12 o 
  11   4  10        0.31        0.89      3.51 o 
  -8   5  10       36.45       48.63      6.51 o 
  -7   5  10       83.88       83.44      7.92 o 
  -6   5  10        9.93        7.26      3.66 o 
  -5   5  10       16.65       25.80      5.39 o 
  -4   5  10       82.94       77.27      7.80 o 
  -3   5  10       20.81       12.31      6.15 o 
  -2   5  10       11.69       17.73      4.15 o 
  -1   5  10        0.17       -0.95      2.55 o 
   0   5  10       81.60       76.68      6.96 o 
   1   5  10       61.46       72.71      6.34 o 
   2   5  10        0.86        3.06      3.01 o 
   3   5  10        0.71        6.78      4.62 o 
   4   5  10       47.06       58.77      6.93 o 
   5   5  10       36.24       49.88      7.78 o 
   6   5  10        0.34       -0.38      2.85 o 
 -16   1  11        2.58        6.61      4.14 o 
 -15   1  11        6.25       10.64      4.35 o 
 -14   1  11       25.34       33.75      8.38 o 
 -13   1  11       52.17       54.20      4.45 o 
 -12   1  11      127.81      131.04      7.06 o 
 -11   1  11        1.63        0.74      2.52 o 
 -10   1  11      125.28      121.39      5.91 o 
  -9   1  11      287.62      282.19     11.90 o 
  -8   1  11      634.53      621.98     23.17 o 
  -7   1  11       14.22       14.97      2.34 o 
  -6   1  11      331.77      338.32     12.39 o 
  -5   1  11      384.67      414.34     12.42 o 
  -4   1  11      257.32      266.86      7.78 o 
  -3   1  11        2.51        3.34      1.15 o 
  -2   1  11      222.23      235.58      7.01 o 
  -1   1  11      750.59      777.42     20.63 o 
   0   1  11      593.17      625.68     18.90 o 
   1   1  11       42.59       44.82      6.30 o 
   2   1  11      809.47      808.23     30.76 o 
   3   1  11     1327.17     1217.59     89.26 o 
   4   1  11      385.24      385.19     13.26 o 
   5   1  11       50.03       64.01      3.81 o 
   6   1  11       29.59       39.13      2.73 o 
   7   1  11      238.63      227.35     11.80 o 
   8   1  11       32.27       31.34      3.23 o 
   9   1  11        0.00       -1.28      2.02 o 
  10   1  11        0.61        0.24      1.98 o 
  11   1  11       10.57       12.31      3.25 o 
  12   1  11       13.58       10.01      3.23 o 
  13   1  11        8.92       10.38      3.43 o 
  14   1  11       70.75       67.30      8.08 o 
 -15   2  11        0.19        2.30      3.37 o 
 -14   2  11       17.83       26.64      4.69 o 
 -13   2  11       14.56       18.07      6.22 o 
 -12   2  11       22.99       37.33      5.32 o 
 -11   2  11        0.02        1.65      2.32 o 
 -10   2  11        6.35       14.90      3.63 o 
  -9   2  11      143.70      138.98      6.75 o 
  -8   2  11       92.94       81.55      4.61 o 
  -7   2  11       19.21       21.58      4.25 o 
  -6   2  11       48.91       51.14      3.45 o 
  -5   2  11       27.59       28.63      2.57 o 
  -4   2  11       22.06       26.33      2.62 o 
  -3   2  11       95.37      109.10      5.86 o 
  -2   2  11      125.81      131.81      4.64 o 
  -1   2  11       43.79       43.18      2.59 o 
   0   2  11       70.84       78.48      3.83 o 
   1   2  11       25.50       26.93      2.43 o 
   2   2  11      133.35      122.46      5.51 o 
   3   2  11       70.58       57.78      3.64 o 
   4   2  11      126.31      126.51      5.79 o 
   5   2  11       46.61       41.50      3.47 o 
   6   2  11        1.57        5.25      2.98 o 
   7   2  11        7.23        5.11      1.96 o 
   8   2  11        0.75       -0.46      2.26 o 
   9   2  11       12.80       23.34      4.86 o 
  10   2  11       71.27       76.23      5.29 o 
  11   2  11        0.02        0.56      2.11 o 
  12   2  11       29.80       25.57      5.32 o 
  13   2  11        3.14        3.59      3.70 o 
  14   2  11        3.38       10.12      4.63 o 
 -14   3  11       16.57       19.08      4.58 o 
 -13   3  11      164.24      168.08     12.79 o 
 -12   3  11       62.14       59.04      6.40 o 
 -11   3  11        0.33        2.27      2.77 o 
 -10   3  11        3.93        6.47      2.82 o 
  -9   3  11       10.47        6.37      2.89 o 
  -8   3  11       48.50       34.32      5.11 o 
  -7   3  11       20.63       18.24      2.79 o 
  -6   3  11        0.21        0.05      1.58 o 
  -5   3  11       10.08       15.64      3.02 o 
  -4   3  11      165.52      150.43      6.70 o 
  -3   3  11        9.49        7.57      3.95 o 
  -2   3  11      129.11      159.72      7.17 o 
  -1   3  11       99.78      105.34      6.19 o 
   0   3  11       85.30       85.46      4.37 o 
   1   3  11       13.13       22.89      2.60 o 
   2   3  11      149.90      129.88     12.00 o 
   3   3  11       78.08       53.09      3.77 o 
   4   3  11        5.40        9.12      2.36 o 
   5   3  11        6.32        5.97      2.03 o 
   6   3  11       66.26       55.69      4.18 o 
   7   3  11       90.22       89.52      5.58 o 
   8   3  11       61.54       67.93      5.91 o 
   9   3  11        0.32        1.74      2.47 o 
  10   3  11      239.49      235.73     14.94 o 
  11   3  11      265.63      277.73     20.92 o 
  12   3  11       58.19       70.69     11.00 o 
 -11   4  11       68.00       66.96      7.76 o 
 -10   4  11       16.94       17.69      4.16 o 
  -9   4  11       14.33       11.32      4.89 o 
  -8   4  11       13.53       21.72      3.96 o 
  -7   4  11       52.74       62.26      5.86 o 
  -6   4  11      101.06       88.39      6.97 o 
  -5   4  11        7.65        8.65      4.14 o 
  -4   4  11       18.52       20.98      3.28 o 
  -3   4  11       47.27       42.43      4.63 o 
  -2   4  11      100.05       91.48      6.30 o 
  -1   4  11       27.45       33.39      4.03 o 
   0   4  11        2.83        2.40      2.22 o 
   1   4  11      113.10       96.64      6.84 o 
   2   4  11        0.67        4.04      2.30 o 
   3   4  11        0.08        0.55      2.01 o 
   4   4  11        6.36       11.01      2.38 o 
   5   4  11        0.01       -0.79      1.78 o 
   6   4  11       21.58       19.75      3.75 o 
   7   4  11       11.80        7.22      3.14 o 
   8   4  11       35.39       35.82      5.33 o 
   9   4  11       39.67       37.16      5.48 o 
  -6   5  11        5.56        9.96      4.13 o 
  -5   5  11       18.52       18.84      4.75 o 
  -4   5  11        8.71        9.24      3.94 o 
  -3   5  11       16.88       15.49      4.34 o 
  -2   5  11        0.10        3.53      3.27 o 
  -1   5  11       22.05       21.46      4.87 o 
   0   5  11        6.36        8.85      3.11 o 
   1   5  11       11.74       14.69      3.68 o 
   2   5  11       19.34       22.46      4.88 o 
   3   5  11       42.46       40.92      7.90 o 
   4   5  11        0.52        5.05      3.61 o 
   5   5  11        8.81        9.23      4.06 o 
 -16   0  12       75.17       82.58     17.21 o 
 -15   0  12       31.61       33.25      9.31 o 
 -14   0  12        0.06       -3.32      3.80 o 
 -13   0  12      139.42      130.06     12.34 o 
 -12   0  12      309.02      275.62     21.01 o 
 -11   0  12      350.68      342.28     31.49 o 
 -10   0  12      518.84      496.27     33.96 o 
  -9   0  12     1565.99     1415.20     65.35 o 
  -8   0  12     1156.31     1099.77     49.41 o 
  -7   0  12      525.66      482.83     21.88 o 
  -6   0  12        0.01       -0.21      1.52 o 
  -5   0  12       69.22       67.29      4.52 o 
  -4   0  12      392.70      392.61     16.83 o 
  -3   0  12      477.26      492.89     57.61 o 
  -2   0  12        5.27       10.91      2.01 o 
  -1   0  12      381.08      373.60     20.54 o 
   0   0  12      689.55      690.57     26.47 o 
   1   0  12      644.74      624.77     24.17 o 
   2   0  12       14.55       24.59      2.36 o 
   3   0  12      430.00      396.38     47.61 o 
   4   0  12     1009.46      833.13     43.31 o 
   5   0  12      362.07      379.72     90.73 o 
   6   0  12       32.06       42.87     10.84 o 
   7   0  12       81.47       85.25     13.07 o 
   8   0  12        0.03        3.64      6.39 o 
   9   0  12       11.99        9.82      9.42 o 
  10   0  12       11.57       15.83      4.79 o 
  11   0  12        8.56        5.84      3.79 o 
  12   0  12        5.66        0.27      3.24 o 
  13   0  12       35.30       32.46      7.37 o 
  14   0  12       12.75        4.80      4.84 o 
 -15   1  12        0.06        1.81      4.57 o 
 -14   1  12        3.49        1.30      5.93 o 
 -13   1  12        1.21        8.99      3.56 o 
 -12   1  12       25.28       19.18      2.89 o 
 -11   1  12      118.33      103.93      5.89 o 
 -10   1  12        1.90        3.08      2.33 o 
  -9   1  12       57.49       57.32      4.15 o 
  -8   1  12      180.80      181.06      8.04 o 
  -7   1  12        0.01        6.04      2.05 o 
  -6   1  12       20.02       22.08      2.53 o 
  -5   1  12      314.57      304.04      9.53 o 
  -4   1  12      239.44      228.07      7.46 o 
  -3   1  12       56.87       65.17      3.45 o 
  -2   1  12       29.59       33.13      3.07 o 
  -1   1  12      244.01      225.35      6.79 o 
   0   1  12       18.51       16.11      1.52 o 
   1   1  12       11.60       11.97      2.60 o 
   2   1  12      190.75      161.28     12.14 o 
   3   1  12      121.39      139.64      6.25 o 
   4   1  12       71.22       67.11      3.89 o 
   5   1  12      253.67      222.63      8.63 o 
   6   1  12        1.52        6.38      1.67 o 
   7   1  12       23.27       17.00      3.91 o 
   8   1  12       48.16       36.88      3.91 o 
   9   1  12       44.11       39.87      4.05 o 
  10   1  12        1.11        5.06      2.40 o 
  11   1  12        1.95        3.13      2.66 o 
  12   1  12       17.61       26.39      5.75 o 
  13   1  12        2.44        2.39      3.61 o 
  14   1  12        0.15        0.01      3.81 o 
 -15   2  12       52.88       60.16      8.73 o 
 -14   2  12       16.14       15.44      4.21 o 
 -13   2  12       67.13       68.86      7.51 o 
 -12   2  12        6.19        6.52      3.16 o 
 -11   2  12       53.13       44.18      4.82 o 
 -10   2  12        0.35        2.74      1.98 o 
  -9   2  12        3.47        5.13      2.00 o 
  -8   2  12       17.02       14.11      2.37 o 
  -7   2  12       14.06       16.40      2.46 o 
  -6   2  12       31.10       34.31      3.17 o 
  -5   2  12      142.36      143.12      6.53 o 
  -4   2  12      256.27      280.92     10.90 o 
  -3   2  12       81.71       87.65      4.64 o 
  -2   2  12       48.19       44.01      2.63 o 
  -1   2  12       43.57       58.70      5.09 o 
   0   2  12      147.55      158.02     13.24 o 
   1   2  12      164.53      157.05      6.83 o 
   2   2  12        9.94       15.40      2.12 o 
   3   2  12        6.59       11.11      2.10 o 
   4   2  12        2.91        6.08      1.85 o 
   5   2  12       69.49       59.26      3.74 o 
   6   2  12        1.61        1.34      1.66 o 
   7   2  12       28.09       32.97      3.33 o 
   8   2  12      160.95      163.20      8.28 o 
   9   2  12       57.95       56.47      5.60 o 
  10   2  12        1.28        7.21      2.85 o 
  11   2  12       72.40       76.30     10.83 o 
  12   2  12      168.82      161.11     14.08 o 
  13   2  12        1.36        4.95      4.09 o 
 -13   3  12       17.36        9.93      3.88 o 
 -12   3  12        1.91       -0.59      2.61 o 
 -11   3  12       44.43       47.62      5.44 o 
 -10   3  12        3.41        9.12      5.67 o 
  -9   3  12        6.47        1.55      2.49 o 
  -8   3  12        0.11        0.25      2.15 o 
  -7   3  12       37.80       32.96      3.44 o 
  -6   3  12       28.30       30.15      3.46 o 
  -5   3  12       38.22       39.10      3.73 o 
  -4   3  12       68.29       74.22      4.97 o 
  -3   3  12        0.72       -0.46      1.58 o 
  -2   3  12       52.81       58.30      4.81 o 
  -1   3  12      146.94      144.85      8.05 o 
   0   3  12      129.16      118.98      7.16 o 
   1   3  12        1.02       -0.14      1.89 o 
   2   3  12        4.32        3.77      1.81 o 
   3   3  12       17.41       22.97      2.83 o 
   4   3  12        8.43       17.72      2.58 o 
   5   3  12        0.00        2.43      1.63 o 
   6   3  12        9.32        8.15      2.32 o 
   7   3  12        4.06        5.48      2.17 o 
   8   3  12        0.10        6.08      3.95 o 
   9   3  12        9.52       10.54      3.16 o 
  10   3  12       39.32       41.04      6.38 o 
  11   3  12       27.97       36.00      6.57 o 
 -10   4  12        0.36        3.19      3.10 o 
  -9   4  12        4.22        7.92      6.37 o 
  -8   4  12        8.77        3.96      3.50 o 
  -7   4  12       57.07       66.21      6.26 o 
  -6   4  12        3.89        7.75      3.72 o 
  -5   4  12        6.40       -0.40      2.80 o 
  -4   4  12       57.31       58.12      6.15 o 
  -3   4  12       17.45       27.66      4.00 o 
  -2   4  12        0.25        0.43      2.22 o 
  -1   4  12        0.02        0.26      3.10 o 
   0   4  12       88.34       87.35      6.82 o 
   1   4  12       67.56       56.76      5.38 o 
   2   4  12       54.57       62.82      5.52 o 
   3   4  12       40.04       48.54      4.98 o 
   4   4  12       73.19       61.21      6.00 o 
   5   4  12       34.75       32.49      5.09 o 
   6   4  12       15.94       25.48      5.15 o 
   7   4  12       66.51       66.71      6.75 o 
   8   4  12       84.21       74.92      7.40 o 
  -4   5  12        2.55        9.24      5.06 o 
  -3   5  12       65.98       69.67      8.23 o 
  -2   5  12       62.46       68.82      8.23 o 
  -1   5  12        0.06        0.19      3.19 o 
   0   5  12       52.23       43.01      9.80 o 
   1   5  12        4.81        5.53      3.69 o 
   2   5  12       35.53       45.32      6.56 o 
 -15   1  13       66.55       74.45      9.35 o 
 -14   1  13       90.12       96.83     10.17 o 
 -13   1  13        6.65       13.37      4.33 o 
 -12   1  13       31.55       33.18      4.64 o 
 -11   1  13      185.72      185.10      9.45 o 
 -10   1  13      129.98      110.92      6.45 o 
  -9   1  13        3.45        3.77      2.33 o 
  -8   1  13        0.41        1.81      1.84 o 
  -7   1  13      185.58      189.41      9.25 o 
  -6   1  13       24.21       18.14      2.54 o 
  -5   1  13        2.76        2.56      1.63 o 
  -4   1  13       62.93       68.11      7.72 o 
  -3   1  13      175.99      180.11      6.92 o 
  -2   1  13       33.17       38.72      2.50 o 
  -1   1  13       32.86       30.58      2.19 o 
   0   1  13      376.61      385.14     14.12 o 
   1   1  13      308.65      283.59     12.30 o 
   2   1  13      190.71      162.89     14.69 o 
   3   1  13      135.03      140.09      6.90 o 
   4   1  13      326.46      341.84     19.83 o 
   5   1  13      346.48      350.74     17.02 o 
   6   1  13       56.95       65.41      5.54 o 
   7   1  13        0.61        1.94      1.98 o 
   8   1  13       40.16       45.85      4.90 o 
   9   1  13       53.68       63.85      7.11 o 
  10   1  13       93.00       81.56     11.95 o 
  11   1  13        9.55       12.34      3.45 o 
  12   1  13       84.26       73.62      6.55 o 
  13   1  13       30.94       42.29      6.63 o 
 -14   2  13       10.08       19.09      5.87 o 
 -13   2  13        1.38        1.92      3.02 o 
 -12   2  13        1.22        2.70      2.72 o 
 -11   2  13       22.52       22.32      3.84 o 
 -10   2  13        0.08        0.82      1.66 o 
  -9   2  13       15.52       16.42      2.86 o 
  -8   2  13       28.13       28.33      3.24 o 
  -7   2  13      138.75      149.25      7.47 o 
  -6   2  13       37.37       44.31      3.66 o 
  -5   2  13       34.93       29.82      3.06 o 
  -4   2  13      103.63      123.01      7.06 o 
  -3   2  13      279.96      304.31     12.10 o 
  -2   2  13       33.14       37.21      3.82 o 
  -1   2  13        1.08        2.85      1.57 o 
   0   2  13       10.77       17.97      2.34 o 
   1   2  13       15.44       16.30      2.29 o 
   2   2  13      318.69      301.82     12.12 o 
   3   2  13       23.37       31.26      3.15 o 
   4   2  13      146.49      171.97      8.33 o 
   5   2  13       85.44       95.32      6.91 o 
   6   2  13       27.09       22.58      2.73 o 
   7   2  13       31.76       29.61      3.42 o 
   8   2  13        1.41        5.77      2.66 o 
   9   2  13        2.09        0.78      2.17 o 
  10   2  13        0.50        3.06      2.69 o 
  11   2  13        2.84        2.69      3.50 o 
  12   2  13       29.31       29.76      7.21 o 
 -12   3  13        1.32       -0.12      2.92 o 
 -11   3  13       50.72       51.05      7.47 o 
 -10   3  13       67.32       60.20      6.42 o 
  -9   3  13        3.02        0.81      2.56 o 
  -8   3  13       15.55       10.29      3.08 o 
  -7   3  13      154.75      124.77      7.21 o 
  -6   3  13      292.37      271.34     12.86 o 
  -5   3  13       31.29       22.49      3.57 o 
  -4   3  13      119.40      127.95      8.03 o 
  -3   3  13      203.48      220.20     11.42 o 
  -2   3  13       70.20       83.19      5.71 o 
  -1   3  13        0.00       -2.23      2.23 o 
   0   3  13       42.26       46.72     10.94 o 
   1   3  13      120.28      115.99      7.34 o 
   2   3  13       15.64       23.83      3.42 o 
   3   3  13        0.14       -1.15      1.90 o 
   4   3  13        0.42       -1.36      2.07 o 
   5   3  13        0.01       -0.19      1.56 o 
   6   3  13       16.34       15.91      2.71 o 
   7   3  13        2.91        1.60      2.00 o 
   8   3  13       71.65       65.34      7.55 o 
   9   3  13       34.06       38.59      6.18 o 
  10   3  13        6.80       15.53      7.42 o 
  -9   4  13       49.59       46.16      7.79 o 
  -8   4  13        6.19        3.58      4.10 o 
  -7   4  13       11.39        7.70      4.26 o 
  -6   4  13       54.61       79.04      8.70 o 
  -5   4  13       36.89       50.32      6.68 o 
  -4   4  13       35.50       32.00      4.34 o 
  -3   4  13       19.36       23.30      3.46 o 
  -2   4  13       40.19       46.39      5.11 o 
  -1   4  13       32.00       25.03      3.93 o 
   0   4  13       33.55       46.57      5.14 o 
   1   4  13        4.12        6.67      2.91 o 
   2   4  13        2.59        3.11      2.54 o 
   3   4  13       52.38       52.35      5.46 o 
   4   4  13       72.49       83.66      6.76 o 
   5   4  13       23.85       21.63      4.78 o 
   6   4  13       26.46       27.53      5.30 o 
   7   4  13       16.67       22.69      5.67 o 
 -14   0  14       34.72       24.08      6.52 o 
 -13   0  14       34.78       29.18      6.46 o 
 -12   0  14       11.13        5.10      4.13 o 
 -11   0  14       39.61       36.02     15.58 o 
 -10   0  14       12.44        7.96      6.28 o 
  -9   0  14       43.61       48.79      6.90 o 
  -8   0  14      246.31      220.65     17.13 o 
  -7   0  14       70.40       65.47      5.11 o 
  -6   0  14       99.30       87.92      6.08 o 
  -5   0  14      109.76      106.14     10.11 o 
  -4   0  14        4.40       10.00      5.83 o 
  -3   0  14      216.83      212.49     10.73 o 
  -2   0  14      288.22      261.60     18.21 o 
  -1   0  14      645.37      575.21     25.23 o 
   0   0  14        4.11       -2.03      2.03 o 
   1   0  14      530.96      517.64     33.37 o 
   2   0  14     1923.60     1941.40    126.75 o 
   3   0  14      391.57      367.82     26.09 o 
   4   0  14        0.36       -0.02      2.82 o 
   5   0  14      281.82      247.37     17.33 o 
   6   0  14      253.87      227.18     15.50 o 
   7   0  14      166.00      147.50     11.91 o 
   8   0  14        2.88        6.80      4.09 o 
   9   0  14       42.10       49.26     11.39 o 
  10   0  14       29.72       28.88      6.99 o 
  11   0  14        5.08        7.32      5.85 o 
  12   0  14        2.16        6.18      5.34 o 
 -14   1  14        0.03        3.37      4.00 o 
 -13   1  14        0.01        3.67      3.60 o 
 -12   1  14        3.47        6.35      3.16 o 
 -11   1  14        9.16       12.52      3.16 o 
 -10   1  14       26.33       22.47      3.38 o 
  -9   1  14       69.32       72.03      5.60 o 
  -8   1  14        8.46       18.09      3.05 o 
  -7   1  14        3.18        3.52      1.99 o 
  -6   1  14       29.56       34.80      4.66 o 
  -5   1  14      130.96      134.15      6.65 o 
  -4   1  14        0.03       -1.46      1.46 o 
  -3   1  14      139.41      135.94      5.94 o 
  -2   1  14       69.65       73.48      3.84 o 
  -1   1  14       17.11       17.57      2.26 o 
   0   1  14        2.64        2.25      1.78 o 
   1   1  14       46.01       57.52      4.95 o 
   2   1  14       22.03       24.00      2.42 o 
   3   1  14       21.76       17.69      2.85 o 
   4   1  14       91.85       72.23      5.96 o 
   5   1  14        1.81       -0.55      2.21 o 
   6   1  14        1.17        0.68      2.30 o 
   7   1  14       12.45        8.27      2.92 o 
   8   1  14        1.26        2.42      2.67 o 
   9   1  14       25.57       35.80      4.83 o 
  10   1  14       55.99       67.61      8.33 o 
  11   1  14        0.01        1.13      2.80 o 
  12   1  14        0.27       -4.25      5.15 o 
 -13   2  14       41.93       50.68      7.68 o 
 -12   2  14       11.35       20.54      5.19 o 
 -11   2  14       34.58       40.57      4.98 o 
 -10   2  14       36.80       45.65      5.15 o 
  -9   2  14      132.78      141.78      8.02 o 
  -8   2  14        2.25        3.91      2.12 o 
  -7   2  14       89.14       82.03      5.47 o 
  -6   2  14      126.52      124.12      6.96 o 
  -5   2  14       19.96       20.96      2.88 o 
  -4   2  14        3.92        6.35      2.00 o 
  -3   2  14      147.32      157.47      8.91 o 
  -2   2  14      224.76      253.13     12.93 o 
  -1   2  14       25.25       36.37      3.63 o 
   0   2  14       12.19       11.37      2.15 o 
   1   2  14        6.29       11.40      2.03 o 
   2   2  14       15.01       11.70      4.33 o 
   3   2  14       93.93       87.00      5.44 o 
   4   2  14        1.80        3.38      2.03 o 
   5   2  14        5.46        9.95      4.57 o 
   6   2  14       21.17       21.06      3.82 o 
   7   2  14       18.69       19.24      3.72 o 
   8   2  14        6.68       14.47      4.01 o 
   9   2  14       32.28       42.81      5.34 o 
  10   2  14       86.12       87.42      9.97 o 
 -11   3  14       34.53       25.15      4.89 o 
 -10   3  14        2.28        5.66      3.48 o 
  -9   3  14       31.85       41.93      5.41 o 
  -8   3  14       49.17       44.06      5.47 o 
  -7   3  14        1.39        1.00      2.44 o 
  -6   3  14        1.96        3.03      2.40 o 
  -5   3  14       45.86       38.36      4.46 o 
  -4   3  14       34.06       33.23      6.96 o 
  -3   3  14       11.39       17.72      3.37 o 
  -2   3  14        0.13        0.36      2.41 o 
  -1   3  14       12.85       15.48      4.86 o 
   0   3  14       14.93       27.10      3.79 o 
   1   3  14        0.49        1.80      2.36 o 
   2   3  14        7.36        8.83      2.83 o 
   3   3  14        5.99        3.46      2.40 o 
   4   3  14       10.43       10.56      2.69 o 
   5   3  14        7.11       12.12      4.98 o 
   6   3  14        6.91        8.11      2.54 o 
   7   3  14        0.06        3.99      2.72 o 
   8   3  14       18.77       16.93      4.84 o 
  -7   4  14       67.84       60.95     10.00 o 
  -6   4  14       31.65       30.56      5.79 o 
  -5   4  14       46.13       62.95      8.28 o 
  -4   4  14       32.60       51.97      6.87 o 
  -3   4  14        0.01        3.21      2.51 o 
  -2   4  14       16.75       21.17      4.04 o 
  -1   4  14       15.02       16.91      3.93 o 
   0   4  14        6.91        4.36      2.93 o 
   1   4  14       16.91       12.04      3.46 o 
   2   4  14        7.23       11.11      3.51 o 
   3   4  14       35.66       30.03      4.83 o 
   4   4  14       12.03       11.84      6.21 o 
   5   4  14       19.85       26.56      6.35 o 
 -12   1  15        3.56        2.99      3.80 o 
 -11   1  15       17.09       26.91      4.72 o 
 -10   1  15        3.03        9.81      3.93 o 
  -9   1  15      154.17      149.78      9.18 o 
  -8   1  15       43.40       40.10      4.10 o 
  -7   1  15        0.38        5.59      3.03 o 
  -6   1  15       76.87       70.56      4.77 o 
  -5   1  15      302.00      313.89     13.68 o 
  -4   1  15      121.76      101.31      9.12 o 
  -3   1  15        0.17        1.05      1.93 o 
  -2   1  15      256.02      233.24     10.08 o 
  -1   1  15      286.11      266.60     10.93 o 
   0   1  15      162.52      163.31      7.73 o 
   1   1  15       17.11       13.21      3.86 o 
   2   1  15      170.63      170.74      9.57 o 
   3   1  15       69.96       71.52      5.68 o 
   4   1  15       27.81       38.30      6.44 o 
   5   1  15       20.35       22.37      3.57 o 
   6   1  15        5.71        8.18      2.81 o 
   7   1  15       66.04       87.80      7.42 o 
   8   1  15       14.22       20.42      4.40 o 
   9   1  15        2.45        0.22      2.65 o 
  10   1  15       15.08       14.49      4.09 o 
 -11   2  15       37.71       42.47      6.57 o 
 -10   2  15       20.87       23.02      4.97 o 
  -9   2  15       34.69       40.22      4.35 o 
  -8   2  15        1.51       -0.22      1.90 o 
  -7   2  15       48.46       41.65      4.13 o 
  -6   2  15        8.90       12.58      2.82 o 
  -5   2  15      143.07      136.00      8.61 o 
  -4   2  15       19.77       31.77      4.07 o 
  -3   2  15       31.95       31.59      3.88 o 
  -2   2  15       58.38       62.95      5.29 o 
  -1   2  15      106.93      129.74      8.35 o 
   0   2  15        0.05       -0.13      2.67 o 
   1   2  15        0.13       -0.80      1.71 o 
   2   2  15       20.86       22.22      2.76 o 
   3   2  15       19.45       25.86      3.10 o 
   4   2  15       17.71       18.66      3.59 o 
   5   2  15       16.87       16.32      3.63 o 
   6   2  15        6.56        6.92      3.00 o 
   7   2  15        8.37       14.17      4.05 o 
   8   2  15       12.38       19.50      6.45 o 
   9   2  15        4.88        1.74      2.87 o 
  -9   3  15       56.41       46.67      7.43 o 
  -8   3  15       49.11       35.86      5.87 o 
  -7   3  15       15.70       26.36      5.17 o 
  -6   3  15        2.12        2.97      2.69 o 
  -5   3  15       15.29       32.46      4.53 o 
  -4   3  15       84.61       90.64      7.90 o 
  -3   3  15        0.67       -0.06      2.16 o 
  -2   3  15        6.03        7.29      2.80 o 
  -1   3  15        0.92        3.07      2.35 o 
   0   3  15       18.82       33.74      4.47 o 
   1   3  15        1.66        4.31      3.02 o 
   2   3  15        0.88        5.10      6.12 o 
   3   3  15       48.76       41.88      5.09 o 
   4   3  15       27.78       33.17      5.47 o 
   5   3  15        0.43        4.68      3.33 o 
   6   3  15      103.22       86.08      9.07 o 
   7   3  15       40.35       29.07      7.49 o 
  -3   4  15       12.94       14.63      4.65 o 
  -2   4  15        7.69       -1.30      2.44 o 
  -1   4  15        5.80        8.03      3.14 o 
   0   4  15       19.07       25.71      5.09 o 
   1   4  15       29.53       25.95      4.76 o 
 -12   0  16       57.70       32.03      8.36 o 
 -11   0  16       45.46       33.27     10.28 o 
 -10   0  16       40.96       43.48      8.37 o 
  -9   0  16      122.46      103.74     16.38 o 
  -8   0  16      100.47       88.69     10.07 o 
  -7   0  16       37.66       51.43      7.89 o 
  -6   0  16        1.10        3.45      2.90 o 
  -5   0  16        9.83       15.62      3.95 o 
  -4   0  16       99.76      109.74      7.84 o 
  -3   0  16      159.60      139.31      8.31 o 
  -2   0  16        5.52        4.01      6.39 o 
  -1   0  16       35.78       36.69      6.39 o 
   0   0  16      100.88       96.85      9.82 o 
   1   0  16        1.30        0.54      2.92 o 
   2   0  16       10.55        5.98      5.70 o 
   3   0  16       15.51       18.65      4.91 o 
   4   0  16      214.54      205.47     18.13 o 
   5   0  16       15.67       12.41      5.45 o 
   6   0  16        0.08        4.40      6.37 o 
   7   0  16       63.63       70.49     16.73 o 
   8   0  16       54.08       46.96      7.84 o 
   9   0  16       34.36       29.23      6.64 o 
 -11   1  16       10.90        9.69      3.65 o 
 -10   1  16       14.80       17.03      4.31 o 
  -9   1  16        7.80       14.79      6.69 o 
  -8   1  16      119.07       96.99      8.66 o 
  -7   1  16       31.70       22.81      3.19 o 
  -6   1  16        8.65       12.73      2.63 o 
  -5   1  16      211.07      205.82     11.41 o 
  -4   1  16      114.77      114.05      7.61 o 
  -3   1  16       69.05       69.80      5.45 o 
  -2   1  16        4.13        5.41      3.91 o 
  -1   1  16       42.69       47.91      4.96 o 
   0   1  16       32.68       29.50      3.66 o 
   1   1  16        0.51        3.54      2.57 o 
   2   1  16       61.40       66.95      6.22 o 
   3   1  16       53.56       61.89      5.41 o 
   4   1  16        7.30        4.58      2.67 o 
   5   1  16        0.61        5.94      5.59 o 
   6   1  16        0.10        1.22      2.24 o 
   7   1  16        6.85        8.71      5.32 o 
   8   1  16       10.59       16.12      4.08 o 
   9   1  16        1.19       -0.71      4.15 o 
 -10   2  16        0.18        2.14      8.27 o 
  -9   2  16       11.93       11.34      4.77 o 
  -8   2  16       26.10       36.57      5.76 o 
  -7   2  16       98.62       90.33      7.32 o 
  -6   2  16        8.05        8.72      5.16 o 
  -5   2  16      110.19      102.96      7.66 o 
  -4   2  16      151.42      151.19      9.88 o 
  -3   2  16       32.71       38.89      4.67 o 
  -2   2  16        3.21       -0.97      2.17 o 
  -1   2  16       27.78       29.51      4.16 o 
   0   2  16      139.82      138.41      8.70 o 
   1   2  16       45.60       45.47      5.65 o 
   2   2  16        0.30       -0.11      2.47 o 
   3   2  16       18.08       23.32      3.78 o 
   4   2  16       22.70       20.75      3.76 o 
   5   2  16       15.47       18.99      4.29 o 
   6   2  16        2.15        4.13      3.05 o 
   7   2  16       10.12       14.81      3.94 o 
  -7   3  16        6.68        2.93      3.88 o 
  -6   3  16       44.98       47.79      6.87 o 
  -5   3  16        6.58        4.18      3.05 o 
  -4   3  16        0.00        1.38      2.54 o 
  -3   3  16       15.42       10.06      3.31 o 
  -2   3  16       17.87       17.00      3.89 o 
  -1   3  16        3.43        5.23      2.99 o 
   0   3  16        2.80        4.73      3.42 o 
   1   3  16       30.97       26.12      4.08 o 
   2   3  16       16.87       30.98      6.65 o 
   3   3  16        3.97        3.56      3.67 o 
   4   3  16        1.34        1.87      4.41 o 
  -9   1  17        0.12        2.78      3.54 o 
  -8   1  17        1.92        6.73      3.53 o 
  -7   1  17       93.92       95.37      8.85 o 
  -6   1  17       16.03       13.12      4.41 o 
  -5   1  17        1.70        5.00      2.78 o 
  -4   1  17       29.52       37.97      4.38 o 
  -3   1  17      116.00      123.21      9.83 o 
  -2   1  17       26.97       25.36      4.53 o 
  -1   1  17        5.04        4.82      3.06 o 
   0   1  17       46.77       45.60      5.83 o 
   1   1  17       34.60       31.57      4.63 o 
   2   1  17       32.08       30.73      4.40 o 
   3   1  17        6.04        5.00      2.97 o 
   4   1  17       69.16       64.62      6.50 o 
   5   1  17       53.75       49.60      7.42 o 
   6   1  17       22.08       24.21      4.43 o 
   7   1  17        1.29        0.31      2.48 o 
  -8   2  17       21.76       22.09      4.85 o 
  -7   2  17        0.23       -1.38      2.74 o 
  -6   2  17        0.02       -1.97      3.18 o 
  -5   2  17       19.84       23.47      4.01 o 
  -4   2  17        0.06        3.13      2.67 o 
  -3   2  17        2.54        2.61      2.56 o 
  -2   2  17       11.55       18.80      4.62 o 
  -1   2  17       17.39       31.24      5.64 o 
   0   2  17        6.71       12.95      5.98 o 
   1   2  17       21.20       27.00      5.21 o 
   2   2  17       25.51       25.71      4.89 o 
   3   2  17        1.08        4.19      3.15 o 
   4   2  17        1.58        1.35      2.96 o 
   5   2  17        3.35        5.69      4.01 o 
  -2   3  17       83.90       95.53      8.12 o 
  -1   3  17        0.16        1.35      3.17 o 
   0   3  17       35.22       31.15      5.31 o 
  -8   0  18       14.11        7.33      6.53 o 
  -7   0  18       29.10       24.38      8.73 o 
  -6   0  18      111.69      121.17     19.28 o 
  -5   0  18      134.20      149.09     20.72 o 
  -4   0  18        5.43        7.84      6.25 o 
  -3   0  18       55.98       62.91     12.30 o 
  -2   0  18       70.63       59.41     11.89 o 
  -1   0  18       45.10       33.50      6.39 o 
   0   0  18       10.47        6.90      4.11 o 
   1   0  18        9.96       12.53      5.08 o 
   2   0  18      150.79      116.21     14.41 o 
   3   0  18        1.67        2.55      4.43 o 
   4   0  18        3.03        3.10      8.67 o 
   5   0  18        1.23        4.54      8.35 o 
  -7   1  18        3.53        2.72      3.92 o 
  -6   1  18        5.26        2.27      3.87 o 
  -5   1  18        3.71        1.61      4.29 o 
  -4   1  18        0.08        1.67      3.72 o 
  -3   1  18       13.82       24.36      4.75 o 
  -2   1  18        0.32       10.15      7.11 o 
  -1   1  18        6.61        6.48      3.51 o 
   0   1  18        1.03        0.56      2.82 o 
   1   1  18        4.52        6.94      3.52 o 
   2   1  18        4.60        1.42      3.20 o 
   3   1  18       18.88       13.00      6.75 o 
   4   1  18       32.39       39.74      6.89 o 
  -4   2  18       14.51       10.98      4.51 o 
  -3   2  18       34.81       32.61      5.95 o 
  -2   2  18       98.54       80.90      9.41 o 
  -1   2  18       28.11       30.60      5.78 o 
   0   2  18        1.60       -0.67      3.11 o 
   1   2  18       25.28       39.22      9.00 o 
                                                 
